# Supplementary material for: Detection of Genome Donor Species of Neglected Tetraploid Crop Vigna reflexo-pilosa (Créole Bean), and Genetic Structure of Diploid Species Based on Newly Developed EST-SSR Markers from Azuki Bean (Vigna angularis)
Source: PLoS One. 2014 Aug 25;9(8):e104990. doi: 10.1371/journal.pone.0104990 (PMC4143246; doi:10.1371/journal.pone.0104990)
Supplement: Table S1 — Origin of 268 accessions used to analyze origin of genome of V. reflexo-pilosa . (XLSX) [file pone.0104990.s001.xlsx]

## Sheet: Table S1
Table S1. Origin of 268 accessions used to analyze origin of genome of V. reflexo-pilosa.
No.	Scientific Name	Code†	JP No.	Country
1	Vigna exilis Y. Tateishi & N. Maxted	exi-1	JP205884	Thailand
2	Vigna exilis Y. Tateishi & N. Maxted	exi-2	JP207983	Thailand
3	Vigna exilis Y. Tateishi & N. Maxted	exi-3	JP210643	Thailand
4	Vigna exilis Y. Tateishi & N. Maxted	exi-4	JP210645	Thailand
5	Vigna exilis Y. Tateishi & N. Maxted	exi-5	JP210646	Thailand
6	Vigna exilis Y. Tateishi & N. Maxted	exi-6	JP210648	Thailand
7	Vigna exilis Y. Tateishi & N. Maxted	exi-7	JP210649	Thailand
8	Vigna exilis Y. Tateishi & N. Maxted	exi-8	JP210650	Thailand
9	Vigna exilis Y. Tateishi & N. Maxted	exi-9	JP210651	Thailand
10	Vigna exilis Y. Tateishi & N. Maxted	exi-10	JP210652	Thailand
11	Vigna exilis Y. Tateishi & N. Maxted	exi-11	JP210653	Thailand
12	Vigna exilis Y. Tateishi & N. Maxted	exi-12	JP210654	Thailand
13	Vigna exilis Y. Tateishi & N. Maxted	exi-13	JP210684	Thailand
14	Vigna reflexo-pilosa Hayata var. glabra (Roxb.) N.Tomooka & Maxted	gla-1	JP109684	Philippines
15	Vigna reflexo-pilosa Hayata var. glabra (Roxb.) N.Tomooka & Maxted	gla-2	JP110844	Philippines
16	Vigna reflexo-pilosa Hayata var. glabra (Roxb.) N.Tomooka & Maxted	gla-3	JP202272	Indonesia
17	Vigna reflexo-pilosa Hayata var. glabra (Roxb.) N.Tomooka & Maxted	gla-4	JP105818	Vietnam
18	Vigna reflexo-pilosa Hayata var. glabra (Roxb.) N.Tomooka & Maxted	gla-5	JP105819	Vietnam
19	Vigna reflexo-pilosa Hayata var. glabra (Roxb.) N.Tomooka & Maxted	gla-6	JP42084	Angola
20	Vigna reflexo-pilosa Hayata var. glabra (Roxb.) N.Tomooka & Maxted	gla-7	JP98717	Angola
21	Vigna hirtella Ridley	hir-1	JP108851	Malaysia
22	Vigna hirtella Ridley	hir-2	JP220130	Laos
23	Vigna hirtella Ridley	hir-3	JP220131	Laos
24	Vigna hirtella Ridley	hir-4	JP220133	Laos
25	Vigna hirtella Ridley	hir-5	JP220134	Laos
26	Vigna hirtella Ridley	hir-6	JP220135	Laos
27	Vigna hirtella Ridley	hir-7	JP220137	Laos
28	Vigna hirtella Ridley	hir-8	JP224426	Laos
29	Vigna hirtella Ridley	hir-9	JP224432	Laos
30	Vigna hirtella Ridley	hir-10	JP224435	Laos
31	Vigna hirtella Ridley	hir-11	JP224436	Laos
32	Vigna hirtella Ridley	hir-12	JP224442	Laos
33	Vigna hirtella Ridley	hir-13	JP224443	Laos
34	Vigna hirtella Ridley	hir-14	JP226635	Laos
35	Vigna hirtella Ridley	hir-15	JP226637	Laos
36	Vigna hirtella Ridley	hir-16	JP226663	Laos
37	Vigna hirtella Ridley	hir-17	JP226669	Laos
38	Vigna hirtella Ridley	hir-18	JP226679	Laos
39	Vigna hirtella Ridley	hir-19	JP226680	Laos
40	Vigna hirtella Ridley	hir-20	JP226687	Laos
41	Vigna hirtella Ridley	hir-21	JP107863	Thailand
42	Vigna hirtella Ridley	hir-22	JP244388	Thailand
43	Vigna hirtella Ridley	hir-23	JP107864	Thailand
44	Vigna hirtella Ridley	hir-24	JP107865	Thailand
45	Vigna hirtella Ridley	hir-25	JP244389	Thailand
46	Vigna hirtella Ridley	hir-27	JP108515	Thailand
47	Vigna hirtella Ridley	hir-29	JP108551	Thailand
48	Vigna hirtella Ridley	hir-30	JP108553	Thailand
49	Vigna hirtella Ridley	hir-31	JP108557	Thailand
50	Vigna hirtella Ridley	hir-32	JP108558	Thailand
51	Vigna hirtella Ridley	hir-33	JP108561	Thailand
52	Vigna hirtella Ridley	hir-34	JP108562	Thailand
53	Vigna hirtella Ridley	hir-35	JP108566	Thailand
54	Vigna hirtella Ridley	hir-36	JP109681	Thailand
55	Vigna hirtella Ridley	hir-37	JP110839	Thailand
56	Vigna hirtella Ridley	hir-38	JP110840	Thailand
57	Vigna hirtella Ridley	hir-39	JP110841	Thailand
58	Vigna hirtella Ridley	hir-40	JP205885	Thailand
59	Vigna hirtella Ridley	hir-41	JP210805	Myanmar
60	Vigna hirtella Ridley	hir-42	JP210814	Myanmar
61	Vigna hirtella Ridley	hir-43	JP210823	Myanmar
62	Vigna hirtella Ridley	hir-44	JP211876	Myanmar
63	Vigna hirtella Ridley	hir-46	JP217435	Myanmar
64	Vigna hirtella Ridley	hir-47	JP217447	Myanmar
65	Vigna hirtella Ridley	hir-48	JP217451	Myanmar
66	Vigna hirtella Ridley	hir-49	JP217491	Myanmar
67	Vigna hirtella Ridley	hir-50	JP218935	Sri Lanka
68	Vigna minima (Roxb.) Ohwi & H.Ohashi	min-1	JP107870	Taiwan
69	Vigna minima (Roxb.) Ohwi & H.Ohashi	min-2	JP202289	Indonesia
70	Vigna minima (Roxb.) Ohwi & H.Ohashi	min-3	JP218937	Indonesia
71	Vigna minima (Roxb.) Ohwi & H.Ohashi	min-4	JP218938	Indonesia
72	Vigna minima (Roxb.) Ohwi & H.Ohashi	min-5	JP226870	Papua New Guinea
73	Vigna minima (Roxb.) Ohwi & H.Ohashi	min-6	JP226877	Papua New Guinea
74	Vigna minima (Roxb.) Ohwi & H.Ohashi	min-7	JP230730	Papua New Guinea
75	Vigna minima (Roxb.) Ohwi & H.Ohashi	min-8	JP230732	Papua New Guinea
76	Vigna minima (Roxb.) Ohwi & H.Ohashi	min-9	JP230735	Papua New Guinea
77	Vigna minima (Roxb.) Ohwi & H.Ohashi	min-10	JP230736	Papua New Guinea
78	Vigna minima (Roxb.) Ohwi & H.Ohashi	min-11	JP230737	Papua New Guinea
79	Vigna minima (Roxb.) Ohwi & H.Ohashi	min-13	JP220136	Laos
80	Vigna minima (Roxb.) Ohwi & H.Ohashi	min-14	JP220139	Laos
81	Vigna minima (Roxb.) Ohwi & H.Ohashi	min-15	JP220140	Laos
82	Vigna minima (Roxb.) Ohwi & H.Ohashi	min-16	JP220141	Laos
83	Vigna minima (Roxb.) Ohwi & H.Ohashi	min-17	JP220142	Laos
84	Vigna minima (Roxb.) Ohwi & H.Ohashi	min-18	JP222402	Laos
85	Vigna minima (Roxb.) Ohwi & H.Ohashi	min-19	JP224424	Laos
86	Vigna minima (Roxb.) Ohwi & H.Ohashi	min-20	JP224429	Laos
87	Vigna minima (Roxb.) Ohwi & H.Ohashi	min-21	JP224430	Laos
88	Vigna minima (Roxb.) Ohwi & H.Ohashi	min-22	JP224433	Laos
89	Vigna minima (Roxb.) Ohwi & H.Ohashi	min-23	JP226677	Laos
90	Vigna minima (Roxb.) Ohwi & H.Ohashi	min-24	JP226678	Laos
91	Vigna minima (Roxb.) Ohwi & H.Ohashi	min-25	JP226691	Laos
92	Vigna minima (Roxb.) Ohwi & H.Ohashi	min-26	JP230749	Laos
93	Vigna minima (Roxb.) Ohwi & H.Ohashi	min-27	JP230750	Laos
94	Vigna minima (Roxb.) Ohwi & H.Ohashi	min-28	JP230752	Laos
95	Vigna minima (Roxb.) Ohwi & H.Ohashi	min-29	JP230753	Laos
96	Vigna minima (Roxb.) Ohwi & H.Ohashi	min-30	JP230755	Laos
97	Vigna minima (Roxb.) Ohwi & H.Ohashi	min-31	JP230756	Laos
98	Vigna minima (Roxb.) Ohwi & H.Ohashi	min-32	JP230758	Laos
99	Vigna minima (Roxb.) Ohwi & H.Ohashi	min-33	JP230762	Laos
100	Vigna minima (Roxb.) Ohwi & H.Ohashi	min-34	JP230763	Laos
101	Vigna minima (Roxb.) Ohwi & H.Ohashi	min-35	JP107869	Thailand
102	Vigna minima (Roxb.) Ohwi & H.Ohashi	min-36	JP108129	Thailand
103	Vigna minima (Roxb.) Ohwi & H.Ohashi	min-37	JP108567	Thailand
104	Vigna minima (Roxb.) Ohwi & H.Ohashi	min-38	JP108568	Thailand
105	Vigna minima (Roxb.) Ohwi & H.Ohashi	min-39	JP205886	Thailand
106	Vigna minima (Roxb.) Ohwi & H.Ohashi	min-40	JP205887	Thailand
107	Vigna minima (Roxb.) Ohwi & H.Ohashi	min-41	JP205888	Thailand
108	Vigna minima (Roxb.) Ohwi & H.Ohashi	min-42	JP205890	Thailand
109	Vigna minima (Roxb.) Ohwi & H.Ohashi	min-43	JP205891	Thailand
110	Vigna minima (Roxb.) Ohwi & H.Ohashi	min-44	JP210655	Thailand
111	Vigna minima (Roxb.) Ohwi & H.Ohashi	min-45	JP210669	Thailand
112	Vigna minima (Roxb.) Ohwi & H.Ohashi	min-46	JP210682	Thailand
113	Vigna minima (Roxb.) Ohwi & H.Ohashi	min-47	JP210683	Thailand
114	Vigna minima (Roxb.) Ohwi & H.Ohashi	min-48	JP210806	Myanmar
115	Vigna minima (Roxb.) Ohwi & H.Ohashi	min-49	JP210821	Myanmar
116	Vigna minima (Roxb.) Ohwi & H.Ohashi	min-50	JP210824	Myanmar
117	Vigna reflexo-pilosa Hayata var. reflexo-pilosa	ref-1	JP108818	Japan
118	Vigna reflexo-pilosa Hayata var. reflexo-pilosa	ref-2	JP212409	Japan
119	Vigna reflexo-pilosa Hayata var. reflexo-pilosa	ref-3	JP212411	Japan
120	Vigna reflexo-pilosa Hayata var. reflexo-pilosa	ref-4	JP201447	Japan
121	Vigna reflexo-pilosa Hayata var. reflexo-pilosa	ref-5	JP201448	Japan
122	Vigna reflexo-pilosa Hayata var. reflexo-pilosa	ref-6	JP201449	Japan
123	Vigna reflexo-pilosa Hayata var. reflexo-pilosa	ref-7	JP201516	Japan
124	Vigna reflexo-pilosa Hayata var. reflexo-pilosa	ref-8	JP201546	Japan
125	Vigna reflexo-pilosa Hayata var. reflexo-pilosa	ref-9	JP201537	Japan
126	Vigna reflexo-pilosa Hayata var. reflexo-pilosa	ref-10	JP201441	Japan
127	Vigna reflexo-pilosa Hayata var. reflexo-pilosa	ref-11	JP201443	Japan
128	Vigna reflexo-pilosa Hayata var. reflexo-pilosa	ref-12	JP201445	Japan
129	Vigna reflexo-pilosa Hayata var. reflexo-pilosa	ref-13	JP201483	Japan
130	Vigna reflexo-pilosa Hayata var. reflexo-pilosa	ref-14	JP212395	Japan
131	Vigna reflexo-pilosa Hayata var. reflexo-pilosa	ref-15	JP242331	Japan
132	Vigna reflexo-pilosa Hayata var. reflexo-pilosa	ref-16	JP108815	Japan
133	Vigna reflexo-pilosa Hayata var. reflexo-pilosa	ref-17	JP201440	Japan
134	Vigna reflexo-pilosa Hayata var. reflexo-pilosa	ref-18	JP201487	Japan
135	Vigna reflexo-pilosa Hayata var. reflexo-pilosa	ref-19	JP201491	Japan
136	Vigna reflexo-pilosa Hayata var. reflexo-pilosa	ref-20	JP237470	Japan
137	Vigna reflexo-pilosa Hayata var. reflexo-pilosa	ref-22	JP237472	Japan
138	Vigna reflexo-pilosa Hayata var. reflexo-pilosa	ref-23	JP237473	Japan
139	Vigna reflexo-pilosa Hayata var. reflexo-pilosa	ref-24	JP237474	Japan
140	Vigna reflexo-pilosa Hayata var. reflexo-pilosa	ref-25	JP237475	Japan
141	Vigna reflexo-pilosa Hayata var. reflexo-pilosa	ref-26	JP108816	Japan
142	Vigna reflexo-pilosa Hayata var. reflexo-pilosa	ref-27	JP108817	Japan
143	Vigna reflexo-pilosa Hayata var. reflexo-pilosa	ref-28	JP110832	Japan
144	Vigna reflexo-pilosa Hayata var. reflexo-pilosa	ref-29	JP201505	Japan
145	Vigna reflexo-pilosa Hayata var. reflexo-pilosa	ref-30	JP201507	Japan
146	Vigna reflexo-pilosa Hayata var. reflexo-pilosa	ref-31	JP201510	Japan
147	Vigna reflexo-pilosa Hayata var. reflexo-pilosa	ref-32	JP201512	Japan
148	Vigna reflexo-pilosa Hayata var. reflexo-pilosa	ref-33	JP107890	Malaysia
149	Vigna reflexo-pilosa Hayata var. reflexo-pilosa	ref-34	JP108832	Malaysia
150	Vigna reflexo-pilosa Hayata var. reflexo-pilosa	ref-35	JP108867	Malaysia
151	Vigna reflexo-pilosa Hayata var. reflexo-pilosa	ref-36	JP226622	East Timor
152	Vigna reflexo-pilosa Hayata var. reflexo-pilosa	ref-37	JP222471	Papua New Guinea
153	Vigna reflexo-pilosa Hayata var. reflexo-pilosa	ref-38	JP222472	Papua New Guinea
154	Vigna reflexo-pilosa Hayata var. reflexo-pilosa	ref-39	JP222473	Papua New Guinea
155	Vigna reflexo-pilosa Hayata var. reflexo-pilosa	ref-40	JP222474	Papua New Guinea
156	Vigna reflexo-pilosa Hayata var. reflexo-pilosa	ref-41	JP222478	Papua New Guinea
157	Vigna reflexo-pilosa Hayata var. reflexo-pilosa	ref-42	JP226868	Papua New Guinea
158	Vigna reflexo-pilosa Hayata var. reflexo-pilosa	ref-43	JP226869	Papua New Guinea
159	Vigna reflexo-pilosa Hayata var. reflexo-pilosa	ref-44	JP226884	Papua New Guinea
160	Vigna reflexo-pilosa Hayata var. reflexo-pilosa	ref-45	JP226886	Papua New Guinea
161	Vigna reflexo-pilosa Hayata var. reflexo-pilosa	ref-46	JP226887	Papua New Guinea
162	Vigna reflexo-pilosa Hayata var. reflexo-pilosa	ref-47	JP230734	Papua New Guinea
163	Vigna reflexo-pilosa Hayata var. reflexo-pilosa	ref-48	JP230743	Papua New Guinea
164	Vigna reflexo-pilosa Hayata var. reflexo-pilosa	ref-49	JP230746	Papua New Guinea
165	Vigna reflexo-pilosa Hayata var. reflexo-pilosa	ref-50	JP230748	Papua New Guinea
166	Vigna reflexo-pilosa Hayata var. reflexo-pilosa	ref-51	JP224420	Laos
167	Vigna reflexo-pilosa Hayata var. reflexo-pilosa	ref-52	JP226681	Laos
168	Vigna radiata (L.) Wilczek var. sublobata (Roxb.) Verdcourt	sub-1	JP202267	Indonesia
169	Vigna radiata (L.) Wilczek var. sublobata (Roxb.) Verdcourt	sub-2	JP202270	Indonesia
170	Vigna radiata (L.) Wilczek var. sublobata (Roxb.) Verdcourt	sub-3	JP226583	East Timor
171	Vigna radiata (L.) Wilczek var. sublobata (Roxb.) Verdcourt	sub-4	JP226602	East Timor
172	Vigna radiata (L.) Wilczek var. sublobata (Roxb.) Verdcourt	sub-5	JP222455	Papua New Guinea
173	Vigna radiata (L.) Wilczek var. sublobata (Roxb.) Verdcourt	sub-6	JP222464	Papua New Guinea
174	Vigna radiata (L.) Wilczek var. sublobata (Roxb.) Verdcourt	sub-7	JP244399	Cambodia
175	Vigna radiata (L.) Wilczek var. sublobata (Roxb.) Verdcourt	sub-8	JP210804	Myanmar
176	Vigna radiata (L.) Wilczek var. sublobata (Roxb.) Verdcourt	sub-9	JP217469	Myanmar
177	Vigna radiata (L.) Wilczek var. sublobata (Roxb.) Verdcourt	sub-10	JP107875	India
178	Vigna radiata (L.) Wilczek var. sublobata (Roxb.) Verdcourt	sub-11	JP210617	Sri Lanka
179	Vigna radiata (L.) Wilczek var. sublobata (Roxb.) Verdcourt	sub-12	JP217528	Sri Lanka
180	Vigna radiata (L.) Wilczek var. sublobata (Roxb.) Verdcourt	sub-13	JP107877	Madagascar
181	Vigna tenuicaulis N. Tomooka & N. Maxted	ten-1	JP224441	Laos
182	Vigna tenuicaulis N. Tomooka & N. Maxted	ten-2	JP224444	Laos
183	Vigna tenuicaulis N. Tomooka & N. Maxted	ten-3	JP226649	Laos
184	Vigna tenuicaulis N. Tomooka & N. Maxted	ten-4	JP226671	Laos
185	Vigna tenuicaulis N. Tomooka & N. Maxted	ten-5	JP226682	Laos
186	Vigna tenuicaulis N. Tomooka & N. Maxted	ten-6	JP226688	Laos
187	Vigna tenuicaulis N. Tomooka & N. Maxted	ten-7	JP108552	Thailand
188	Vigna tenuicaulis N. Tomooka & N. Maxted	ten-8	JP108554	Thailand
189	Vigna tenuicaulis N. Tomooka & N. Maxted	ten-10	JP108559	Thailand
190	Vigna tenuicaulis N. Tomooka & N. Maxted	ten-12	JP109682	Thailand
191	Vigna tenuicaulis N. Tomooka & N. Maxted	ten-13	JP109683	Thailand
192	Vigna tenuicaulis N. Tomooka & N. Maxted	ten-14	JP205883	Thailand
193	Vigna tenuicaulis N. Tomooka & N. Maxted	ten-15	JP210671	Thailand
194	Vigna tenuicaulis N. Tomooka & N. Maxted	ten-16	JP210795	Myanmar
195	Vigna tenuicaulis N. Tomooka & N. Maxted	ten-17	JP210807	Myanmar
196	Vigna tenuicaulis N. Tomooka & N. Maxted	ten-18	JP210808	Myanmar
197	Vigna tenuicaulis N. Tomooka & N. Maxted	ten-19	JP210817	Myanmar
198	Vigna tenuicaulis N. Tomooka & N. Maxted	ten-20	JP210818	Myanmar
199	Vigna tenuicaulis N. Tomooka & N. Maxted	ten-21	JP210822	Myanmar
200	Vigna tenuicaulis N. Tomooka & N. Maxted	ten-22	JP210825	Myanmar
201	Vigna tenuicaulis N. Tomooka & N. Maxted	ten-23	JP211875	Myanmar
202	Vigna tenuicaulis N. Tomooka & N. Maxted	ten-24	JP217444	Myanmar
203	Vigna tenuicaulis N. Tomooka & N. Maxted	ten-25	JP217445	Myanmar
204	Vigna tenuicaulis N. Tomooka & N. Maxted	ten-26	JP217446	Myanmar
205	Vigna tenuicaulis N. Tomooka & N. Maxted	ten-27	JP217448	Myanmar
206	Vigna tenuicaulis N. Tomooka & N. Maxted	ten-28	JP217452	Myanmar
207	Vigna tenuicaulis N. Tomooka & N. Maxted	ten-29	JP217453	Myanmar
208	Vigna tenuicaulis N. Tomooka & N. Maxted	ten-30	JP217460	Myanmar
209	Vigna tenuicaulis N. Tomooka & N. Maxted	ten-33	JP217465	Myanmar
210	Vigna tenuicaulis N. Tomooka & N. Maxted	ten-34	JP217471	Myanmar
211	Vigna tenuicaulis N. Tomooka & N. Maxted	ten-35	JP217475	Myanmar
212	Vigna tenuicaulis N. Tomooka & N. Maxted	ten-36	JP217476	Myanmar
213	Vigna tenuicaulis N. Tomooka & N. Maxted	ten-37	JP217486	Myanmar
214	Vigna tenuicaulis N. Tomooka & N. Maxted	ten-38	JP217496	Myanmar
215	Vigna tenuicaulis N. Tomooka & N. Maxted	ten-39	JP217497	Myanmar
216	Vigna tenuicaulis N. Tomooka & N. Maxted	ten-40	JP217502	Myanmar
217	Vigna tenuicaulis N. Tomooka & N. Maxted	ten-41	JP217519	Myanmar
218	Vigna tenuicaulis N. Tomooka & N. Maxted	ten-42	JP223908	Myanmar
219	Vigna tenuicaulis N. Tomooka & N. Maxted	ten-43	JP223909	Myanmar
220	Vigna tenuicaulis N. Tomooka & N. Maxted	ten-44	JP223910	Myanmar
221	Vigna tenuicaulis N. Tomooka & N. Maxted	ten-45	JP223913	Myanmar
222	Vigna tenuicaulis N. Tomooka & N. Maxted	ten-46	JP227438	Myanmar
223	Vigna trinervia (B. Heyne ex Wight & Arn.) Y. Tateishi & N. Maxted	tri-1	JP107888	Malaysia
224	Vigna trinervia (B. Heyne ex Wight & Arn.) Y. Tateishi & N. Maxted	tri-2	JP108820	Malaysia
225	Vigna trinervia (B. Heyne ex Wight & Arn.) Y. Tateishi & N. Maxted	tri-3	JP108835	Malaysia
226	Vigna trinervia (B. Heyne ex Wight & Arn.) Y. Tateishi & N. Maxted	tri-4	JP108840	Malaysia
227	Vigna trinervia (B. Heyne ex Wight & Arn.) Y. Tateishi & N. Maxted	tri-5	JP108842	Malaysia
228	Vigna trinervia (B. Heyne ex Wight & Arn.) Y. Tateishi & N. Maxted	tri-6	JP108850	Malaysia
229	Vigna trinervia (B. Heyne ex Wight & Arn.) Y. Tateishi & N. Maxted	tri-7	JP108852	Malaysia
230	Vigna trinervia (B. Heyne ex Wight & Arn.) Y. Tateishi & N. Maxted	tri-8	JP108854	Malaysia
231	Vigna trinervia (B. Heyne ex Wight & Arn.) Y. Tateishi & N. Maxted	tri-9	JP108857	Malaysia
232	Vigna trinervia (B. Heyne ex Wight & Arn.) Y. Tateishi & N. Maxted	tri-10	JP108866	Malaysia
233	Vigna trinervia (B. Heyne ex Wight & Arn.) Y. Tateishi & N. Maxted	tri-12	JP108880	Malaysia
234	Vigna trinervia (B. Heyne ex Wight & Arn.) Y. Tateishi & N. Maxted	tri-13	JP108882	Malaysia
235	Vigna trinervia (B. Heyne ex Wight & Arn.) Y. Tateishi & N. Maxted	tri-14	JP108883	Malaysia
236	Vigna trinervia (B. Heyne ex Wight & Arn.) Y. Tateishi & N. Maxted	tri-15	JP108884	Malaysia
237	Vigna trinervia (B. Heyne ex Wight & Arn.) Y. Tateishi & N. Maxted	tri-16	JP108886	Malaysia
238	Vigna trinervia (B. Heyne ex Wight & Arn.) Y. Tateishi & N. Maxted	tri-17	JP108891	Malaysia
239	Vigna trinervia (B. Heyne ex Wight & Arn.) Y. Tateishi & N. Maxted	tri-18	JP108892	Malaysia
240	Vigna trinervia (B. Heyne ex Wight & Arn.) Y. Tateishi & N. Maxted	tri-19	JP108894	Malaysia
241	Vigna trinervia (B. Heyne ex Wight & Arn.) Y. Tateishi & N. Maxted	tri-20	JP108903	Malaysia
242	Vigna trinervia (B. Heyne ex Wight & Arn.) Y. Tateishi & N. Maxted	tri-21	JP108923	Malaysia
243	Vigna trinervia (B. Heyne ex Wight & Arn.) Y. Tateishi & N. Maxted	tri-22	JP108931	Malaysia
244	Vigna trinervia (B. Heyne ex Wight & Arn.) Y. Tateishi & N. Maxted	tri-23	JP108932	Malaysia
245	Vigna trinervia (B. Heyne ex Wight & Arn.) Y. Tateishi & N. Maxted	tri-24	JP108933	Malaysia
246	Vigna trinervia (B. Heyne ex Wight & Arn.) Y. Tateishi & N. Maxted	tri-25	JP108934	Malaysia
247	Vigna trinervia (B. Heyne ex Wight & Arn.) Y. Tateishi & N. Maxted	tri-26	JP108935	Malaysia
248	Vigna trinervia (B. Heyne ex Wight & Arn.) Y. Tateishi & N. Maxted	tri-27	JP108936	Malaysia
249	Vigna trinervia (B. Heyne ex Wight & Arn.) Y. Tateishi & N. Maxted	tri-28	JP226604	East Timor
250	Vigna trinervia (B. Heyne ex Wight & Arn.) Y. Tateishi & N. Maxted	tri-29	JP226625	East Timor
251	Vigna trinervia (B. Heyne ex Wight & Arn.) Y. Tateishi & N. Maxted	tri-30	JP226633	East Timor
252	Vigna trinervia (B. Heyne ex Wight & Arn.) Y. Tateishi & N. Maxted	tri-31	JP226662	Laos
253	Vigna trinervia (B. Heyne ex Wight & Arn.) Y. Tateishi & N. Maxted	tri-32	JP226670	Laos
254	Vigna trinervia (B. Heyne ex Wight & Arn.) Y. Tateishi & N. Maxted	tri-33	JP226672	Laos
255	Vigna trinervia (B. Heyne ex Wight & Arn.) Y. Tateishi & N. Maxted	tri-34	JP226689	Laos
256	Vigna trinervia (B. Heyne ex Wight & Arn.) Y. Tateishi & N. Maxted	tri-35	JP107889	Thailand
257	Vigna trinervia (B. Heyne ex Wight & Arn.) Y. Tateishi & N. Maxted	tri-36	JP108130	Thailand
258	Vigna trinervia (B. Heyne ex Wight & Arn.) Y. Tateishi & N. Maxted	tri-37	JP210657	Thailand
259	Vigna trinervia (B. Heyne ex Wight & Arn.) Y. Tateishi & N. Maxted	tri-38	JP210658	Thailand
260	Vigna trinervia (B. Heyne ex Wight & Arn.) Y. Tateishi & N. Maxted	tri-39	JP210663	Thailand
261	Vigna trinervia (B. Heyne ex Wight & Arn.) Y. Tateishi & N. Maxted	tri-40	JP210794	Myanmar
262	Vigna trinervia (B. Heyne ex Wight & Arn.) Y. Tateishi & N. Maxted	tri-41	JP210809	Myanmar
263	Vigna trinervia (B. Heyne ex Wight & Arn.) Y. Tateishi & N. Maxted	tri-42	JP210810	Myanmar
264	Vigna trinervia (B. Heyne ex Wight & Arn.) Y. Tateishi & N. Maxted	tri-43	JP210819	Myanmar
265	Vigna trinervia (B. Heyne ex Wight & Arn.) Y. Tateishi & N. Maxted	tri-44	JP217425	Myanmar
266	Vigna trinervia (B. Heyne ex Wight & Arn.) Y. Tateishi & N. Maxted	tri-45	JP205893	Sri Lanka
267	Vigna trinervia (B. Heyne ex Wight & Arn.) Y. Tateishi & N. Maxted	tri-46	JP210618	Sri Lanka
268	Vigna trinervia (B. Heyne ex Wight & Arn.) Y. Tateishi & N. Maxted	tri-47	JP210619	Sri Lanka
†The accessions used in EST-SSR primer screening are shown in bold italic.
