# Supplementary material for: Detection of Genome Donor Species of Neglected Tetraploid Crop Vigna reflexo-pilosa (Créole Bean), and Genetic Structure of Diploid Species Based on Newly Developed EST-SSR Markers from Azuki Bean (Vigna angularis)
Source: PLoS One. 2014 Aug 25;9(8):e104990. doi: 10.1371/journal.pone.0104990 (PMC4143246; doi:10.1371/journal.pone.0104990)
Supplement: Table S2 — Transferability and polymorphisms of azuki bean EST-SSR markers in the other Vigna species. (XLSX) [file pone.0104990.s002.xlsx]

## Sheet: Table S2
Table S2. Transferability and polymorphisms of azuki bean EST-SSR markers in the other Vigna species.
Marker	PCR amplification in the four Vigna species¶								Polymorphisms between cultivated and wild accessions¶¶				Fluorescent labeled markers examined
	VAC§	VAW	VMC	VMW	VUC	VUW	VRC	VRW	VA	VM	VU	VR	Characteristics of amplification†	Markers used for phylogenetic analysis‡
VES0001	C	C	S	S	C	C	S	S	0	0	0	0	-	-
VES0002	C	C	C	C	C	C	C	C	ND	ND	ND	ND	-	-
VES0003	C	C	C	C	C	C	C	C	ND	ND	ND	ND	-	-
VES0004	S	S	no	S	no	no	S	S	1	1	ND	1	Type 2-2)	-
VES0005	C	S	S	S	C	C	S	S	1	0	0	1	Type 3-4)	-
VES0006	S	S	S	S	S	S	S	S	1	0	1	1	Type 2-2)	-
VES0008	S	S	S	S	S	S	S	S	1	0	0	1	Type 3-2)	-
VES0009	S	S	S	S	S	S	S	S	0	1	0	1	Type 3-5)	-
VES0010	S	S	S	S	S	S	S	S	0	0	0	0	-	-
VES0013	S	S	S	S	S	S	S	S	0	0	0	0	-	-
VES0014	S	S	S	S	S	S	S	S	1	0	0	0	Type 3-4)	-
VES0015	S	S	S	S	S	S	S	S	0	0	0	0	-	-
VES0016	S	S	C	C	S	S	C	C	0	0	0	0	-	-
VES0017	S	S	S	S	S	S	S	S	1	0	0	0	Type 3-5)	-
VES0018	S	S	S	S	S	S	S	S	0	0	0	0	-	-
VES0019	S	S	S	S	S	S	S	S	1	0	1	1	Type 3-5)	+
VES0020	S	S	S	S	S	S	S	S	0	0	0	0	-	-
VES0021	S	S	S	S	S	S	S	S	0	0	0	1	Type 3-5)	+
VES0022	S	S	S	S	S	S	S	S	0	0	0	1	-	-
VES0023	S	S	S	S	S	no	no	no	0	0	1	ND	-	-
VES0024	S	S	S	S	S	S	S	S	1	0	0	0	Type 2-2)	-
VES0025	S	S	S	S	S	S	S	S	1	1	0	0	Type 2-2)	-
VES0026	S	S	S	S	S	S	S	S	0	0	1	0	Type 3-4)	-
VES0027	＞1kb	no	no	no	＞1kb	＞1kb	no	no	0	ND	1	ND	-	-
VES0028	S	S	S	S	S	S	S	S	0	0	0	1	-	-
VES0029	S	S	S	S	S	S	S	S	0	1	0	1	-	-
VES0030	S	S	S	S	S	no	S	S	1	0	0	0	Type 2-1)	-
VES0031	S	S	S	S	S	S	S	S	1	0	0	0	Type 3-3)	-
VES0032	S	S	S	S	S	S	S	S	0	0	0	0	-	-
VES0033	S	S	S	S	S	S	S	S	0	0	0	0	-	-
VES0034	＞500b	＞500b	＞500b	＞500b	＞500b	＞500b	＞500b	＞500b	0	0	0	0	-	-
VES0035	S	S	S	S	S	S	S	S	0	0	0	0	-	-
VES0036	S	S	S	S	S	S	S	S	0	0	0	0	-	-
VES0037	S	S	no	no	S	S	S	S	0	ND	0	0	-	-
VES0038	S	S	S	S	S	S	S	S	1	0	0	0	Type 2-2)	-
VES0039	S	S	S	S	S	S	S	S	0	1	1	1	-	-
VES0040	＞1kb	＞1kb	＞1kb	＞1kb	＞1kb	＞1kb	＞1kb	＞1kb	0	0	0	0	-	-
VES0041	S	S	S	S	S	S	S	S	0	0	0	0	-	-
VES0043	S	S	S	S	S	S	S	S	0	0	0	0	-	-
VES0044	S	S	S	S	S	S	S	S	1	0	0	0	Type 3-4)	-
VES0045	S	S	S	S	S	S	S	S	0	0	0	0	-	-
VES0046	S	S	S	S	S	S	S	S	0	0	0	1	-	-
VES0047	S	S	S	no	S	S	S	S	0	1	0	0	-	-
VES0048	S	S	S	S	S	S	S	S	0	0	0	0	-	-
VES0049	S	S	S	S	S	S	S	S	0	0	0	0	-	-
VES0050	S	S	S	S	S	S	S	S	0	0	1	0	Type 3-4)	-
VES0051	S	S	S	S	S	S	S	S	0	0	1	1	Type 3-3)	-
VES0052	S	S	S	S	S	S	Sw	Sw	0	0	0	0	-	-
VES0053	S	S	S	S	S	S	S	S	1	0	0	1	Type 3-4)	-
VES0054	S	S	S	S	S	S	S	S	0	0	0	0	-	-
VES0055	S	S	S	S	S	S	S	S	0	0	0	0	-	-
VES0056	S	S	S	S	S	S	S	S	0	0	0	0	-	-
VES0057	S	S	S	S	S	S	S	S	1	0	1	1	Type 3-4)	-
VES0058	C	C	no	no	C	C	no	no	ND	ND	ND	ND	-	-
VES0059	＞500b	＞500b	＞500b	＞500b	＞500b	＞500b	＞500b	＞500b	0	0	0	0	-	-
VES0060	S	S	S	S	S	S	S	S	1	0	0	1	Type 3-4)	-
VES0062	S	S	S	S	S	S	S	S	0	0	0	0	-	-
VES0063	S	S	S	S	S	S	S	S	0	0	0	0	-	-
VES0064	S	S	S	S	S	S	S	S	0	0	0	1	Type 3-3)	-
VES0065	no	no	no	no	no	no	no	no	ND	ND	ND	ND	-	-
VES0066	S	S	S	S	S	S	S	S	0	0	0	0	-	-
VES0067	S	S	S	S	S	S	S	S	0	0	0	0	-	-
VES0068	S	S	Sw	Sw	S	S	S	S	0	1	0	0	-	-
VES0069	S	S	S	S	S	S	S	S	0	0	0	0	-	-
VES0070	S	S	S	S	S	S	S	S	1	0	0	1	Type 3-5)	+
VES0071	S	S	no	S	S	S	S	S	0	1	0	0	-	-
VES0072	S	S	Sw	Sw	S	S	Sw	Sw	0	0	0	0	-	-
VES0073	S	S	no	no	S	S	S	no	1	ND	0	0	Type 3-5)	-
VES0074	S	S	S	S	S	S	S	S	0	1	0	0	-	-
VES0075	S	S	S	S	S	S	S	S	0	0	0	0	-	-
VES0076	S	S	no	no	S	S	no	no	0	ND	0	ND	-	-
VES0077	S	S	S	S	S	S	S	S	0	0	0	1	-	-
VES0078	S	S	S	S	S	S	S	S	0	0	0	1	-	-
VES0079	no	no	no	no	no	no	no	no	ND	ND	ND	ND	-	-
VES0080	S	S	S	S	S	no	S	S	0	0	1	0	-	-
VES0081	S	S	S	S	S	S	S	S	1	1	1	0	Type 3-5)	-
VES0083	S	S	S	S	S	S	S	S	0	0	0	1	-	-
VES0084	＞500b	＞500b	＞500b	＞500b	＞500b	＞500b	＞500b	＞500b	1	1	1	1	-	-
VES0085	＞500b	＞500b	＞500b	＞500b	＞500b	＞500b	＞500b	＞500b	1	1	1	1	-	-
VES0086	S	S	S	S	S	S	S	S	0	0	0	0	-	-
VES0087	S	S	S	S	S	S	S	S	0	0	0	0	-	-
VES0088	no	no	no	no	no	no	no	no	ND	ND	ND	ND	-	-
VES0089	S	S	S	S	S	S	S	no	0	0	0	1	-	-
VES0090	S	S	S	S	S	S	S	S	1	0	1	0	Type 2-2)	-
VES0091	S	S	S	S	S	S	S	S	1	0	0	1	Type 3-5)	-
VES0093	S	S	S	S	S	S	S	S	0	0	1	0	Type 3-5)	+
VES0094	S	S	S	S	S	S	S	S	1	0	0	0	Type 3-5)	-
VES0095	S	S	S	S	S	S	S	S	0	0	0	1	Type 3-4)	-
VES0096	S	S	S	S	S	S	S	S	0	0	0	0	-	-
VES0097	S	S	Sw	Sw	S	S	S	S	0	0	0	0	-	-
VES0098	S	S	no	no	S	S	S	S	0	ND	0	0	-	-
VES0099	S	S	S	S	S	S	S	S	0	0	0	1	-	-
VES0100	S	S	S	S	S	S	S	S	0	0	0	0	-	-
VES0103	S	S	S	S	S	S	S	S	0	0	0	0	-	-
VES0104	S	S	S	S	S	S	S	S	0	0	0	0	-	-
VES0105	S	S	no	no	S	S	no	S	0	ND	0	1	-	-
VES0106	S	S	S	S	S	S	S	S	0	0	0	0	-	-
VES0107	S	S	S	S	S	S	S	S	0	1	0	1	-	-
VES0109	S	S	S	S	S	S	S	S	0	0	0	0	-	-
VES0110	S	S	S	S	S	S	S	S	0	1	0	1	-	-
VES0111	S	S	S	S	S	S	S	S	0	0	0	0	-	-
VES0112	S	S	S	S	S	S	S	S	0	0	0	1	-	-
VES0114	S	S	S	S	S	S	S	S	0	0	0	0	-	-
VES0115	S	S	S	S	S	S	S	S	0	1	0	0	-	-
VES0116	S	S	S	S	S	S	S	S	0	0	1	0	Type 3-5)	+
VES0117	＞500b	＞500b	＞500b	＞500b	＞500b	＞500b	＞500b	＞500b	0	0	0	0	-	-
VES0118	S	S	S	S	S	S	S	S	0	0	0	0	-	-
VES0120	S	S	S	S	S	S	S	S	1	1	1	1	Type 3-5)	+
VES0121	＞1kb	＞1kb	＞1kb	＞1kb	＞1kb	＞1kb	＞1kb	＞1kb	0	0	0	1	-	-
VES0122	S	S	S	S	S	S	S	S	0	0	0	0	-	-
VES0123	＞500b	＞500b	＞500b	＞500b	＞500b	＞500b	＞500b	＞500b	0	0	0	0	-	-
VES0124	S	S	S	S	S	S	S	S	0	0	0	0	-	-
VES0125	S	S	＞500b	＞500b	Sw	Sw	no	＞1kb	0	1	1	1	-	-
VES0126	C	C	C	C	C	C	C	C	ND	ND	ND	ND	-	-
VES0127	S	S	S	S	S	S	S	S	0	0	0	1	-	-
VES0128	S	S	C	C	S	S	C	C	0	0	0	0	-	-
VES0129	S	S	S	S	S	S	S	S	0	0	0	0	-	-
VES0130	S	S	S	S	S	S	S	S	0	0	0	0	-	-
VES0131	S	S	S	S	S	S	S	S	0	0	0	0	-	-
VES0132	S	S	no	no	S	S	S	S	0	ND	0	1	-	-
VES0133	S	S	S	S	S	S	S	S	0	0	0	1	-	-
VES0134	S	S	S	S	S	S	S	S	0	0	0	0	-	-
VES0135	S	S	S	S	S	S	S	S	0	0	1	1	-	-
VES0136	S	S	S	S	S	S	S	S	0	0	0	0	-	-
VES0137	S	S	S	S	S	S	S	S	0	1	0	0	-	-
VES0138	S	S	S	S	S	S	S	S	0	0	0	1	-	-
VES0140	S	S	S	S	S	S	S	S	0	0	0	0	-	-
VES0141	S	S	S	S	S	S	S	S	0	0	1	0	Type 3-4)	-
VES0142	S	S	S	S	S	S	S	S	0	0	1	0	Type 3-4)	-
VES0143	S	S	S	S	S	S	S	S	0	0	0	0	-	-
VES0144	S	S	Sw	Sw	S	S	S	S	0	1	0	1	-	-
VES0145	no	no	no	no	no	no	no	no	ND	ND	ND	ND	-	-
VES0146	S	S	S	S	S	S	S	S	0	0	0	0	-	-
VES0147	S	S	S	S	S	S	S	S	1	0	0	0	Type 3-4)	-
VES0148	Sw	Sw	no	no	＞500b	＞500b	no	S	0	ND	1	1	-	-
VES0149	S	S	no	no	S	S	no	no	1	ND	0	ND	Type 3-4)	-
VES0150	S	S	no	no	S	S	no	no	0	ND	0	ND	-	-
VES0151	S	S	S	S	S	S	S	S	0	0	0	1	-	-
VES0152	S	S	S	S	S	S	S	S	0	0	0	0	-	-
VES0153	S	S	＞500b	＞500b	C	C	no	no	0	0	0	ND	-	-
VES0154	S	S	S	S	S	S	S	no	0	0	1	0	Type 3-4)	-
VES0155	S	S	S	S	S	S	Sw	no	1	0	0	0	Type 3-4)	-
VES0156	S	S	S	S	S	S	S	S	1	0	0	0	Type 3-2)	-
VES0157	S	S	S	S	S	S	S	S	0	0	0	0	-	-
VES0158	S	S	S	S	S	S	S	S	0	0	0	0	-	-
VES0160	C	C	S	S	C	C	S	S	0	0	0	1	-	-
VES0161	S	S	S	S	S	S	S	S	1	0	0	0	Type 3-5)	-
VES0162	S	S	S	S	S	S	S	S	1	1	0	0	Type 3-5)	-
VES0163	S	S	S	S	S	S	S	S	0	0	0	0	-	-
VES0164	S	S	S	S	S	S	S	S	0	0	0	0	-	-
VES0165	S	S	S	S	S	S	S	S	0	0	0	1	-	-
VES0166	S	S	S	S	S	S	S	S	0	0	0	0	-	-
VES0167	S	S	S	S	S	S	S	S	0	0	0	0	-	-
VES0168	S	no	S	S	S	S	S	S	1	0	0	0	-	-
VES0169	S	S	S	S	S	S	no	S	0	0	0	1	-	-
VES0170	no	＞1kb	no	no	no	no	no	no	1	ND	ND	ND	-	-
VES0171	S	S	S	S	S	S	S	S	0	0	0	0	-	-
VES0172	S	S	S	S	S	S	S	S	0	0	0	1	-	-
VES0173	S	S	S	S	S	S	S	S	0	0	0	0	-	-
VES0174	＞1kb	＞1kb	＞1kb	no	＞1kb	＞1kb	no	＞1kb	0	0	0	1	-	-
VES0175	S	S	C	no	S	S	C	C	0	1	0	0	-	-
VES0176	no	no	no	no	no	no	no	no	ND	ND	ND	ND	-	-
VES0177	C	C	C	C	C	C	C	C	ND	ND	ND	ND	-	-
VES0178	S	S	S	S	S	S	S	S	0	0	0	0	-	-
VES0180	S	S	S	S	S	S	S	S	0	1	0	0	-	-
VES0181	no	no	S	S	Sw	Sw	no	no	ND	0	0	ND	-	-
VES0183	S	S	S	S	S	S	＞500b	＞500b	1	0	0	1	Type 3-5)	-
VES0184	S	S	S	S	S	S	S	S	0	0	0	0	-	-
VES0185	S	S	S	S	S	S	S	S	0	0	0	0	-	-
VES0186	S	S	S	S	S	S	S	S	0	0	0	1	-	-
VES0187	S	S	S	S	S	S	S	S	0	0	0	0	-	-
VES0188	S	S	S	S	S	S	S	S	0	0	0	0	-	-
VES0189	S	S	S	S	S	S	S	S	0	0	0	0	-	-
VES0190	＞500b	＞500b	＞500b	＞500b	＞500b	＞500b	＞500b	＞500b	1	1	1	1	-	-
VES0192	S	S	S	S	S	S	S	S	0	0	0	0	-	-
VES0193	S	S	S	S	S	S	S	S	0	0	0	1	-	-
VES0194	S	S	no	S	S	S	S	S	0	1	0	0	-	-
VES0195	S	S	S	S	S	S	S	S	1	0	0	0	Type 3-4)	-
VES0197	S	S	S	S	S	S	S	S	0	0	0	0	-	-
VES0198	C	C	C	C	C	C	C	C	ND	ND	ND	ND	-	-
VES0199	S	S	S	S	S	S	S	S	0	0	0	0	-	-
VES0200	S	S	S	S	S	S	S	S	0	0	0	0	-	-
VES0201	S	S	S	S	S	S	S	S	0	0	0	1	-	-
VES0202	S	S	S	S	S	S	S	S	0	0	1	0	Type 3-5)	+
VES0203	S	S	S	S	S	S	S	S	0	0	0	0	-	-
VES0204	S	S	S	S	S	no	S	S	1	0	0	1	Type 3-5)	+
VES0205	S	S	S	S	S	S	S	S	0	0	0	0	-	-
VES0207	S	S	S	S	S	S	S	S	0	0	0	0	-	-
VES0209	S	S	S	S	S	S	S	S	1	1	1	1	Type 3-5)	-
VES0210	S	S	S	S	S	S	S	S	0	0	0	0	-	-
VES0211	＞500b	＞500b	＞500b	＞500b	＞500b	＞500b	＞500b	＞500b	0	0	0	0	-	-
VES0213	S	S	S	S	S	S	S	S	0	0	0	0	-	-
VES0214	S	S	S	S	S	S	S	S	0	0	0	0	-	-
VES0215	S	S	S	S	S	S	S	S	0	0	0	1	-	-
VES0216	S	S	S	S	S	S	S	S	0	0	0	0	-	-
VES0217	S	S	S	S	S	S	S	S	0	0	0	0	-	-
VES0218	no	no	no	no	no	no	no	no	ND	ND	ND	ND	-	-
VES0219	S	S	S	S	S	S	S	S	0	0	0	1	-	-
VES0220	S	S	S	S	S	S	S	S	0	0	0	0	-	-
VES0221	S	S	S	S	S	S	S	S	0	0	1	1	-	-
VES0222	S	S	S	S	S	S	S	S	0	0	0	0	-	-
VES0223	S	S	S	S	S	S	S	S	0	0	0	0	-	-
VES0224	S	S	S	S	S	S	S	S	0	0	0	0	-	-
VES0225	S	S	S	S	S	S	S	S	0	0	0	0	-	-
VES0226	S	S	S	S	S	S	S	no	0	0	0	1	-	-
VES0227	＞1kb	＞1kb	＞1kb	＞1kb	no	＞1kb	＞1kb	＞1kb	0	0	1	0	-	-
VES0228	S	S	S	S	S	S	S	S	0	0	0	0	-	-
VES0229	S	S	S	S	S	S	S	S	1	0	0	0	Type 3-5)	-
VES0230	S	S	S	S	S	S	S	S	0	0	0	0	-	-
VES0231	S	S	S	S	S	S	S	S	1	1	0	0	Type 2-2)	-
VES0232	C	C	C	C	C	C	C	C	ND	ND	ND	ND	-	-
VES0233	＞1kb	＞1kb	＞1kb	＞1kb	＞1kb	＞1kb	＞1kb	＞1kb	0	0	0	0	-	-
VES0234	no	no	no	no	no	no	no	no	ND	ND	ND	ND	-	-
VES0235	＞500b	＞500b	＞500b	＞500b	＞500b	＞500b	＞500b	＞500b	0	0	0	0	-	-
VES0236	S	S	S	S	C	C	C	C	0	0	0	0	-	-
VES0237	S	S	S	S	S	S	S	S	0	0	1	0	Type 3-4)	-
VES0238	S	S	S	S	S	S	S	S	0	0	0	0	-	-
VES0239	S	S	S	S	S	S	no	no	0	0	0	ND	-	-
VES0240	S	S	S	S	S	S	S	S	0	0	0	0	-	-
VES0241	S	S	no	S	S	S	S	S	0	1	0	0	-	-
VES0242	S	S	S	S	S	S	S	S	0	0	0	0	-	-
VES0243	S	S	S	S	S	S	S	S	0	0	0	0	-	-
VES0244	S	S	S	S	S	S	S	S	0	0	0	0	-	-
VES0245	S	S	S	S	S	S	S	S	0	0	0	0	-	-
VES0246	S	S	S	S	S	S	S	S	0	0	0	0	-	-
VES0247	S	S	S	S	S	S	S	S	0	0	0	0	-	-
VES0248	S	S	S	S	S	S	S	S	0	0	0	0	-	-
VES0249	no	no	no	no	no	no	no	no	ND	ND	ND	ND	-	-
VES0250	S	S	S	S	S	S	S	S	0	0	0	0	-	-
VES0251	S	S	S	S	S	S	S	S	0	0	0	0	-	-
VES0252	S	S	no	no	S	S	no	no	0	ND	0	ND	-	-
VES0253	S	S	S	S	S	S	S	S	0	0	0	0	-	-
VES0254	S	S	S	S	S	S	S	S	0	0	0	0	-	-
VES0255	S	S	no	no	S	S	no	no	0	ND	0	ND	-	-
VES0256	S	S	S	S	S	S	no	no	0	0	0	ND	-	-
VES0257	S	S	S	S	S	S	S	S	0	0	0	0	-	-
VES0258	S	S	S	S	S	S	S	S	0	0	0	0	-	-
VES0259	S	S	S	S	S	S	S	S	0	0	0	0	-	-
VES0260	S	S	S	S	S	S	S	S	0	0	0	0	-	-
VES0261	S	S	Sw	S	S	S	S	S	0	0	0	1	-	-
VES0262	S	S	S	S	S	S	S	S	0	0	0	0	-	-
VES0263	S	S	S	S	S	S	S	S	0	0	0	0	-	-
VES0264	S	S	S	S	S	Sw	S	S	0	0	1	0	-	-
VES0265	＞500b	＞500b	＞500b	＞500b	＞500b	＞500b	＞500b	＞500b	1	1	1	1	-	-
VES0266	S	S	no	S	S	S	S	S	0	1	0	0	-	-
VES0267	S	S	S	S	S	S	S	S	0	0	0	0	-	-
VES0268	＞1kb	＞1kb	＞1kb	＞1kb	＞1kb	＞1kb	＞1kb	＞1kb	0	0	0	0	-	-
VES0269	S	S	S	S	S	S	no	no	0	1	0	ND	-	-
VES0270	S	S	S	S	S	S	S	S	0	0	0	0	-	-
VES0271	no	S	S	S	S	S	S	S	1	0	0	0	-	-
VES0272	S	S	S	S	S	S	S	S	0	0	0	0	-	-
VES0273	S	S	S	S	S	S	S	S	0	0	0	0	-	-
VES0274	＞1kb	＞1kb	＞1kb	＞1kb	＞1kb	＞1kb	＞1kb	＞1kb	0	0	0	0	-	-
VES0276	S	S	S	S	S	S	S	S	0	0	0	0	-	-
VES0277	no	no	no	no	no	no	no	no	ND	ND	ND	ND	-	-
VES0278	S	S	S	S	S	S	S	S	1	0	0	0	Type 3-5)	-
VES0279	S	S	S	S	S	S	S	S	0	0	0	0	-	-
VES0280	＞1kb	＞1kb	＞1kb	＞1kb	＞1kb	＞1kb	＞1kb	＞1kb	0	0	0	0	-	-
VES0283	S	S	S	S	S	S	S	S	0	0	0	1	-	-
VES0284	S	S	S	S	S	S	no	no	0	0	0	ND	-	-
VES0285	S	S	S	S	S	S	no	no	0	0	0	ND	-	-
VES0287	S	S	S	S	S	S	S	S	0	0	0	1	-	-
VES0289	S	S	S	S	S	S	S	S	0	0	0	0	-	-
VES0290	S	S	S	S	S	S	S	no	0	0	0	1	-	-
VES0291	S	S	S	S	S	S	S	no	0	0	0	1	-	-
VES0292	Sw	no	Sw	no	Sw	no	Sw	Sw	1	1	1	0	-	-
VES0293	S	S	S	S	S	S	S	S	0	0	1	0	Type 3-4)	-
VES0294	S	S	S	S	S	S	S	S	0	0	0	0	-	-
VES0295	S	S	S	S	S	S	S	S	1	0	0	0	Type 1	-
VES0296	C	C	C	C	C	C	C	C	ND	ND	ND	ND	-	-
VES0297	＞1kb	＞1kb	＞1kb	＞1kb	＞1kb	＞1kb	＞1kb	＞1kb	0	0	0	1	-	-
VES0298	＞1kb	＞1kb	＞1kb	S	＞1kb	＞1kb	S	S	1	1	1	0	-	-
VES0299	S	S	no	no	S	S	no	no	0	ND	0	ND	-	-
VES0300	S	S	S	S	S	S	S	S	0	0	0	1	-	-
VES0302	no	no	no	＞500b	C	C	no	＞1kb	ND	1	0	1	-	-
VES0303	S	S	S	S	S	S	S	S	0	0	0	0	-	-
VES0304	S	S	S	S	S	S	S	S	0	0	0	0	-	-
VES0305	S	S	S	S	S	S	S	S	0	0	0	0	-	-
VES0306	S	S	S	S	S	S	S	S	0	0	0	0	-	-
VES0307	S	S	S	S	S	S	S	S	0	1	0	0	-	-
VES0308	S	S	S	S	S	S	S	S	0	0	0	0	-	-
VES0309	S	S	S	S	S	S	S	S	0	0	0	1	-	-
VES0310	S	S	no	no	S	no	no	no	1	ND	0	ND	Type 1	-
VES0311	S	no	S	S	Sw	S	S	S	1	0	1	0	-	-
VES0312	S	S	S	S	S	S	S	S	0	0	0	0	-	-
VES0313	S	S	S	S	S	S	S	S	0	0	0	1	-	-
VES0314	S	S	S	S	S	S	S	S	0	0	0	0	-	-
VES0315	S	S	S	S	S	S	S	S	0	0	0	0	-	-
VES0316	S	S	S	S	S	S	S	S	0	0	0	0	-	-
VES0318	Sw	Sw	no	no	Sw	Sw	no	no	1	ND	0	ND	Type 3-4)	-
VES0319	S	S	S	S	S	S	S	S	0	0	0	0	-	-
VES0320	S	S	no	no	S	S	no	no	0	ND	0	ND	-	-
VES0321	S	S	no	no	S	S	S	S	1	ND	0	0	-	-
VES0323	S	S	S	S	S	S	no	no	0	1	0	ND	-	-
VES0324	no	no	no	no	no	no	no	no	ND	ND	ND	ND	-	-
VES0325	S	S	Sw	Sw	S	S	Sw	S	0	0	0	1	-	-
VES0326	S	S	S	S	S	S	S	S	0	0	0	1	-	-
VES0327	＞1kb	＞1kb	＞1kb	＞1kb	＞1kb	＞1kb	＞1kb	＞1kb	1	0	0	1	-	-
VES0330	S	S	C	C	S	S	C	C	0	0	0	0	-	-
VES0331	S	S	S	S	S	S	S	S	0	0	0	0	-	-
VES0332	no	no	no	no	no	no	no	no	ND	ND	ND	ND	-	-
VES0333	S	S	S	S	S	S	S	S	0	0	1	0	Type 2-2)	-
VES0334	no	no	no	no	no	no	no	no	ND	ND	ND	ND	-	-
VES0335	S	S	S	S	S	S	S	S	1	0	0	0	Type 3-5)	+
VES0336	S	S	S	S	S	S	S	S	1	0	0	0	Type 3-4)	-
VES0337	S	S	S	S	S	S	S	S	0	0	0	0	-	-
VES0338	S	S	S	S	S	S	S	S	0	0	0	0	-	-
VES0339	S	S	no	no	no	no	no	no	0	ND	ND	ND	-	-
VES0340	S	S	no	no	S	S	no	no	0	ND	0	ND	-	-
VES0341	S	S	S	S	S	S	S	S	0	0	0	0	-	-
VES0342	S	S	S	S	S	S	S	S	1	0	0	1	Type 3-4)	-
VES0343	no	no	no	no	no	no	no	no	ND	ND	ND	ND	-	-
VES0345	S	S	S	S	S	S	S	S	0	0	0	0	-	-
VES0346	no	no	no	no	no	no	no	no	ND	ND	ND	ND	-	-
VES0347	S	S	S	S	S	S	S	S	0	0	0	0	-	-
VES0348	S	no	no	no	S	S	no	no	1	ND	0	ND	-	-
VES0349	＞500b	＞500b	＞500b	＞500b	＞500b	＞500b	＞500b	＞500b	1	1	1	1	-	-
VES0350	S	S	S	S	S	S	S	S	0	0	0	0	-	-
VES0351	S	S	S	S	S	S	S	S	0	0	0	1	-	-
VES0352	S	S	no	no	no	no	no	no	0	ND	ND	ND	-	-
VES0353	S	S	S	S	S	S	S	S	0	0	0	0	-	-
VES0354	S	S	S	S	S	S	S	S	0	0	0	0	-	-
VES0355	＞1kb	＞1kb	＞1kb	no	＞1kb	＞1kb	＞1kb	＞1kb	0	1	0	0	-	-
VES0356	＞1kb	＞1kb	＞1kb	＞1kb	＞1kb	＞1kb	＞1kb	＞1kb	0	0	0	1	-	-
VES0357	S	S	S	S	S	S	S	S	0	0	0	1	-	-
VES0358	＞500b	＞500b	＞500b	＞500b	＞500b	＞500b	＞500b	＞500b	0	0	0	0	-	-
VES0359	C	C	C	C	C	C	C	C	ND	ND	ND	ND	-	-
VES0360	S	S	S	S	S	S	S	S	0	0	0	0	-	-
VES0361	S	S	S	S	S	S	S	S	0	0	0	1	-	-
VES0362	＞1kb	＞1kb	＞1kb	＞1kb	＞1kb	＞1kb	＞1kb	＞1kb	1	0	0	0	-	-
VES0363	S	S	S	S	Sw	S	S	S	0	0	1	0	-	-
VES0364	S	S	S	S	S	S	S	S	0	0	0	0	-	-
VES0365	S	S	S	S	S	S	S	S	0	0	0	0	-	-
VES0366	S	S	S	S	S	S	S	S	0	0	0	0	-	-
VES0369	S	S	S	S	S	S	S	S	0	0	0	0	-	-
VES0370	S	S	S	S	S	S	S	S	0	0	0	0	-	-
VES0372	S	S	S	S	S	S	S	S	0	0	0	0	-	-
VES0373	S	S	S	S	S	S	S	S	0	0	0	0	-	-
VES0374	no	no	no	no	no	no	no	no	ND	ND	ND	ND	-	-
VES0375	＞1kb	＞1kb	＞1kb	＞1kb	＞1kb	＞1kb	＞1kb	＞1kb	1	0	1	0	-	-
VES0376	S	S	S	S	S	S	S	S	0	0	0	0	-	-
VES0377	S	S	no	no	S	S	no	no	0	ND	0	ND	-	-
VES0378	S	S	S	S	S	S	S	S	0	0	0	0	-	-
VES0379	S	S	Sw	Sw	S	S	no	no	0	1	0	ND	-	-
VES0380	S	S	S	S	S	S	S	S	0	0	0	0	-	-
VES0381	＞1kb	＞1kb	＞1kb	＞1kb	＞1kb	＞1kb	＞1kb	＞1kb	1	0	0	0	-	-
VES0382	＞500b	＞500b	＞500b	＞500b	＞500b	＞500b	＞500b	＞500b	1	1	1	1	-	-
VES0383	S	S	S	S	S	S	S	S	0	0	0	0	-	-
VES0384	S	S	S	S	S	S	S	S	0	0	0	1	-	-
VES0385	S	S	S	S	S	S	S	S	1	0	0	0	Type 3-2)	-
VES0386	S	S	S	S	S	S	S	S	0	0	0	1	-	-
VES0387	C	C	C	C	C	C	C	C	ND	ND	ND	ND	-	-
VES0388	＞500b	＞500b	＞500b	＞500b	＞500b	＞500b	＞500b	＞500b	0	0	0	0	-	-
VES0389	S	S	S	S	S	S	S	S	0	0	0	0	-	-
VES0390	no	Sw	no	no	no	no	no	no	1	ND	ND	ND	Type 1	-
VES0392	S	S	S	S	S	S	S	S	0	0	1	0	Type 3-1)	-
VES0393	S	S	S	S	S	S	S	S	0	0	0	0	-	-
VES0394	S	S	S	S	S	S	S	S	0	0	0	0	-	-
VES0395	S	S	S	S	S	S	S	S	0	0	0	0	-	-
VES0396	S	S	S	S	S	S	S	S	0	0	0	0	-	-
VES0397	S	S	S	S	S	S	S	no	0	0	0	1	-	-
VES0398	no	Sw	no	no	＞1kb	＞1kb	no	no	1	ND	0	ND	Type 1	-
VES0399	S	S	S	S	S	S	S	S	0	0	0	0	-	-
VES0400	S	S	S	S	S	S	S	S	0	0	0	0	-	-
VES0401	S	S	S	S	S	S	S	S	0	0	1	0	Type 3-5)	-
VES0402	S	S	S	S	S	S	S	S	0	0	0	0	-	-
VES0403	S	S	S	S	S	S	S	Sw	0	0	0	1	-	-
VES0404	＞1kb	＞1kb	＞1kb	＞1kb	＞1kb	＞1kb	＞1kb	＞1kb	0	0	0	0	-	-
VES0405	S	S	S	S	S	S	S	S	1	0	0	1	Type 2-2)	-
VES0406	no	S	Sw	no	C	C	S	S	1	0	0	1	Type 1	-
VES0407	S	S	S	S	S	S	S	S	0	0	0	0	-	-
VES0408	S	S	S	S	S	S	S	S	0	0	1	1	-	-
VES0409	S	S	S	S	S	S	S	S	0	0	0	0	-	-
VES0410	S	S	S	S	S	S	S	S	0	0	0	0	-	-
VES0411	＞500b	＞500b	＞500b	＞500b	＞500b	＞500b	＞500b	＞500b	1	1	1	1	-	-
VES0412	S	S	S	S	S	S	S	S	0	1	0	0	-	-
VES0413	S	S	S	S	S	S	S	S	0	0	0	0	-	-
VES0414	C	C	no	no	no	no	no	no	ND	ND	ND	ND	-	-
VES0415	S	S	S	S	S	S	no	S	0	0	0	1	-	-
VES0416	＞500b	＞500b	＞500b	＞500b	＞500b	＞500b	＞500b	＞500b	1	1	1	1	-	-
VES0417	＞1kb	＞1kb	＞1kb	＞1kb	＞1kb	＞1kb	＞1kb	＞1kb	0	0	0	0	-	-
VES0419	no	no	no	no	no	no	no	no	ND	ND	ND	ND	-	-
VES0420	S	S	S	S	S	S	S	S	1	0	1	0	Type 2-2)	-
VES0421	S	S	S	S	S	S	S	S	0	0	0	0	-	-
VES0422	S	S	S	S	S	S	S	S	0	0	0	0	-	-
VES0423	S	S	S	S	S	S	S	S	0	0	0	0	-	-
VES0424	S	S	S	S	S	S	S	S	0	0	0	0	-	-
VES0425	S	S	S	S	S	S	no	no	0	0	0	ND	-	-
VES0426	S	S	S	S	S	S	S	S	0	0	0	0	-	-
VES0427	S	S	S	S	S	S	S	S	1	0	1	1	Type 3-5)	+
VES0428	＞500b	＞500b	＞500b	＞500b	＞500b	＞500b	no	no	0	0	0	ND	-	-
VES0429	S	S	no	no	S	S	S	S	0	ND	0	1	-	-
VES0430	＞1kb	＞1kb	＞1kb	＞1kb	＞1kb	＞1kb	＞1kb	＞1kb	0	0	0	0	-	-
VES0431	S	S	S	S	S	S	S	S	0	0	1	0	-	-
VES0432	S	S	S	S	S	S	S	S	0	0	0	0	-	-
VES0433	S	S	S	S	S	S	S	S	0	0	0	0	-	-
VES0434	S	S	S	S	S	S	S	S	0	0	0	0	-	-
VES0435	S	S	S	S	S	S	S	S	1	0	1	1	Type 3-4)	-
VES0436	S	S	S	S	S	S	S	S	1	0	0	0	Type 3-4)	-
VES0437	S	S	S	S	S	S	S	S	0	0	0	0	-	-
VES0438	S	S	S	S	S	S	S	S	0	0	0	0	-	-
VES0439	S	S	S	S	S	S	S	S	0	0	0	1	-	-
VES0440	＞500b	＞500b	＞500b	＞500b	＞500b	＞500b	＞500b	＞500b	0	0	0	0	-	-
VES0441	S	S	no	no	S	S	no	no	0	ND	0	ND	-	-
VES0442	S	S	no	no	S	S	no	no	1	ND	1	ND	Type 3-4)	-
VES0443	S	S	S	S	S	S	S	S	0	0	0	1	-	-
VES0444	＞1kb	＞1kb	＞1kb	＞1kb	＞1kb	＞1kb	＞1kb	＞1kb	0	0	0	0	-	-
VES0445	S	S	S	S	S	S	S	S	0	0	0	0	-	-
VES0447	＞1kb	＞1kb	＞1kb	＞1kb	＞1kb	＞1kb	＞1kb	＞1kb	0	0	0	0	-	-
VES0448	S	S	S	S	S	S	S	S	0	0	0	0	-	-
VES0449	＞1kb	＞1kb	＞1kb	＞1kb	＞1kb	＞1kb	＞1kb	＞1kb	0	1	0	0	-	-
VES0450	no	no	no	no	no	no	no	no	ND	ND	ND	ND	-	-
VES0451	S	S	S	S	S	S	S	S	0	0	0	0	-	-
VES0452	S	S	S	S	S	S	S	S	0	0	0	0	-	-
VES0453	S	S	S	S	S	S	S	S	0	0	0	0	-	-
VES0454	S	S	S	S	S	S	S	S	0	0	0	0	-	-
VES0455	＞1kb	＞1kb	＞1kb	＞1kb	＞1kb	＞1kb	＞1kb	＞1kb	0	0	1	0	-	-
VES0456	S	S	S	S	S	S	S	S	0	0	0	0	-	-
VES0457	＞1kb	＞1kb	＞1kb	＞1kb	＞1kb	＞1kb	＞1kb	＞1kb	0	0	0	1	-	-
VES0458	＞500b	＞500b	＞500b	＞500b	＞500b	＞500b	＞500b	＞500b	1	1	1	1	-	-
VES0459	＞500b	＞500b	＞500b	＞500b	＞500b	＞500b	＞500b	＞500b	0	0	0	0	-	-
VES0460	S	S	S	S	S	S	S	S	0	0	1	0	Type 3-4)	-
VES0461	S	S	S	S	S	S	S	S	0	0	0	0	-	-
VES0462	S	S	S	S	S	S	S	S	0	0	0	0	-	-
VES0463	S	S	S	S	S	no	S	S	0	0	1	0	-	-
VES0464	S	S	S	S	S	no	S	S	0	0	1	0	-	-
VES0465	S	no	no	no	no	no	no	no	1	ND	ND	ND	-	-
VES0466	＞500b	＞500b	＞500b	＞500b	＞500b	＞500b	＞500b	＞500b	0	0	0	0	-	-
VES0467	S	S	S	S	S	no	S	S	0	0	1	0	-	-
VES0468	S	S	Sw	Sw	S	S	no	Sw	0	0	0	1	-	-
VES0469	S	S	S	S	S	S	S	S	0	0	0	0	-	-
VES0470	S	S	S	S	S	no	S	S	0	0	1	0	-	-
VES0471	S	S	S	S	S	S	S	S	0	0	0	0	-	-
VES0472	＞500b	＞500b	＞500b	no	＞500b	＞500b	＞500b	＞500b	1	1	1	1	-	-
VES0473	＞500b	＞500b	＞500b	＞500b	＞500b	＞500b	＞500b	＞500b	1	1	1	1	-	-
VES0474	S	S	S	S	S	S	S	S	0	0	0	0	-	-
VES0475	S	S	S	S	S	S	S	S	0	0	0	0	-	-
VES0477	S	S	S	S	S	S	S	S	0	0	0	0	-	-
VES0478	S	S	S	S	S	S	S	S	1	0	0	0	Type 3-5)	+
VES0479	＞1kb	＞1kb	＞1kb	＞1kb	＞1kb	＞1kb	＞1kb	＞1kb	0	0	0	0	-	-
VES0480	S	S	S	S	S	S	S	S	0	0	0	0	-	-
VES0481	S	S	S	S	S	S	S	S	0	0	0	0	-	-
VES0482	＞1kb	＞1kb	no	no	＞1kb	＞1kb	no	no	0	ND	0	ND	-	-
VES0483	S	S	S	S	S	S	S	S	0	0	0	0	-	-
VES0484	S	S	S	S	S	S	Sw	no	0	0	1	0	Type 3-4)	-
VES0485	S	S	S	S	S	S	S	S	0	0	0	0	-	-
VES0486	＞1kb	＞1kb	＞1kb	＞1kb	＞1kb	＞1kb	＞1kb	＞1kb	0	0	1	0	-	-
VES0487	S	S	S	S	S	S	S	S	0	0	0	0	-	-
VES0488	S	S	S	S	S	S	S	S	0	0	0	0	-	-
VES0489	S	S	S	S	S	S	S	S	0	0	0	0	-	-
VES0490	S	S	S	S	S	S	S	S	0	0	0	1	-	-
VES0491	S	S	S	S	S	S	S	S	0	0	0	0	-	-
VES0492	＞1kb	＞1kb	＞1kb	＞1kb	＞1kb	＞1kb	＞1kb	＞1kb	0	0	0	0	-	-
VES0493	S	S	S	S	S	S	S	S	1	0	0	0	Type 3-4)	-
VES0494	S	S	S	S	S	S	S	S	0	0	0	0	-	-
VES0495	S	S	S	S	S	S	S	S	0	0	0	0	-	-
VES0496	S	no	S	S	S	S	S	S	1	0	0	0	-	-
VES0498	no	no	no	no	no	no	no	no	ND	ND	ND	ND	-	-
VES0499	C	C	C	C	C	C	C	C	ND	ND	ND	ND	-	-
VES0500	no	no	no	no	no	no	no	no	ND	ND	ND	ND	-	-
VES0501	S	S	S	S	S	S	S	S	0	0	0	0	-	-
VES0502	S	S	S	S	S	S	S	S	0	0	0	1	-	-
VES0503	S	S	S	S	S	S	S	S	0	0	0	1	-	-
VES0504	no	no	no	no	no	no	no	no	ND	ND	ND	ND	-	-
VES0505	S	S	S	S	S	S	S	S	0	0	0	0	-	-
VES0506	S	S	S	S	S	S	S	S	0	0	0	0	-	-
VES0507	S	S	S	S	S	S	S	S	1	1	1	1	Type 2-2)	-
VES0508	＞500b	＞500b	＞500b	＞500b	＞500b	＞500b	no	no	1	1	1	ND	-	-
VES0509	S	S	S	S	S	S	S	S	0	0	0	0	-	-
VES0511	S	S	S	S	S	S	S	S	0	0	0	0	-	-
VES0512	S	S	S	S	S	S	S	S	1	0	1	0	Type 3-5)	-
VES0513	S	S	S	S	S	S	S	S	1	1	1	1	Type 2-2)	-
VES0514	Sw	Sw	no	no	Sw	Sw	no	no	0	ND	0	ND	-	-
VES0515	S	S	S	S	S	S	S	S	1	0	0	0	Type 3-3)	-
VES0516	S	S	S	S	S	S	S	S	0	0	0	0	-	-
VES0517	S	S	S	S	S	S	no	no	0	0	0	ND	-	-
VES0518	S	S	no	no	no	no	no	no	0	ND	ND	ND	-	-
VES0519	S	S	S	S	S	S	no	S	0	0	0	1	-	-
VES0520	S	S	S	S	S	S	S	S	0	0	0	1	-	-
VES0521	S	S	Sw	Sw	S	S	no	no	0	0	0	ND	-	-
VES0522	S	S	S	S	S	S	S	S	0	0	0	0	-	-
VES0523	S	S	no	no	S	S	S	S	0	ND	0	0	-	-
VES0525	S	S	S	S	S	S	S	S	0	0	0	0	-	-
VES0527	＞1kb	＞1kb	no	no	＞1kb	＞1kb	no	no	0	ND	0	ND	-	-
VES0528	S	S	S	S	S	S	S	S	0	0	0	0	-	-
VES0529	S	S	S	S	S	S	S	S	0	0	0	0	-	-
VES0530	＞1kb	＞1kb	＞1kb	no	＞1kb	＞1kb	＞1kb	＞1kb	0	1	0	0	-	-
VES0531	S	S	S	S	S	S	S	S	0	0	0	0	-	-
VES0532	S	S	S	S	S	S	S	S	0	0	0	0	-	-
VES0533	S	S	Sw	Sw	S	S	no	no	0	0	0	ND	-	-
VES0534	＞1kb	＞1kb	no	no	＞1kb	＞1kb	no	no	0	ND	0	ND	-	-
VES0535	S	S	S	S	S	S	no	S	1	0	0	1	Type 3-4)	-
VES0536	S	S	S	S	S	S	S	S	1	0	0	0	Type 2-2)	-
VES0537	S	S	S	S	S	S	S	S	0	0	0	0	-	-
VES0539	S	S	no	no	S	S	no	no	1	ND	0	ND	Type 1	-
VES0540	S	S	no	no	S	S	no	no	1	ND	0	ND	Type 3-4)	-
VES0541	S	S	no	no	S	S	no	no	0	ND	0	ND	-	-
VES0542	no	no	no	no	no	no	no	no	ND	ND	ND	ND	-	-
VES0543	＞1kb	＞1kb	＞1kb	no	＞1kb	＞1kb	no	＞1kb	0	0	1	1	-	-
VES0544	S	S	S	S	S	S	S	S	0	0	0	0	-	-
VES0545	S	S	S	S	S	S	S	S	0	0	0	0	-	-
VES0546	S	S	S	S	S	S	S	S	1	0	1	0	Type 3-5)	+
VES0547	S	S	S	S	S	S	S	S	1	0	0	1	Type 2-2)	-
VES0548	＞1kb	＞1kb	＞1kb	no	＞1kb	＞1kb	no	no	0	1	0	ND	-	-
VES0549	S	S	S	S	S	S	no	no	0	0	0	ND	-	-
VES0550	S	S	S	S	S	S	S	S	0	0	0	0	-	-
VES0551	S	S	S	S	S	S	S	S	0	0	0	1	-	-
VES0552	S	S	S	S	S	S	S	S	0	0	0	0	-	-
VES0553	S	S	S	S	S	S	S	S	0	0	0	1	-	-
VES0555	S	S	S	S	S	S	S	S	0	0	0	1	-	-
VES0556	S	S	S	S	S	S	S	S	0	0	0	0	-	-
VES0557	S	S	S	S	S	S	S	S	0	0	0	0	-	-
VES0558	S	S	S	S	S	S	S	S	0	0	0	1	-	-
VES0559	S	S	no	no	S	S	no	no	0	ND	0	ND	-	-
VES0560	S	S	S	S	S	S	S	S	0	0	0	0	-	-
VES0561	Sw	no	no	no	no	no	no	no	1	ND	ND	ND	-	-
VES0562	S	S	S	S	S	S	S	S	0	0	0	0	-	-
VES0563	no	no	no	no	S	S	no	no	ND	ND	1	ND	Type 1	-
VES0565	＞1kb	＞1kb	no	no	＞1kb	＞1kb	no	no	0	ND	0	ND	-	-
VES0566	no	no	no	no	Sw	Sw	no	no	ND	ND	0	ND	-	-
VES0567	S	S	S	S	S	S	S	S	0	0	0	0	-	-
VES0568	＞1kb	＞1kb	Sw	no	＞1kb	＞1kb	Sw	no	1	0	1	0	-	-
VES0569	S	S	S	S	S	S	S	S	0	0	0	0	-	-
VES0570	S	S	S	S	S	S	Sw	Sw	0	0	0	0	-	-
VES0571	no	no	no	no	no	no	no	no	ND	ND	ND	ND	-	-
VES0572	S	S	S	S	S	S	S	S	0	0	1	0	Type 3-4)	-
VES0573	S	S	S	S	S	S	S	S	0	0	0	0	-	-
VES0575	S	S	S	S	S	S	S	S	0	0	0	0	-	-
VES0576	S	S	S	S	S	S	S	S	0	0	0	0	-	-
VES0577	S	S	S	S	S	S	S	S	0	0	0	1	-	-
VES0578	S	S	no	no	S	S	S	S	1	ND	1	0	Type 3-4)	-
VES0579	＞1kb	＞1kb	＞1kb	＞1kb	＞1kb	＞1kb	＞1kb	＞1kb	0	0	0	0	-	-
VES0580	＞1kb	no	＞1kb	＞1kb	＞1kb	＞1kb	＞1kb	＞1kb	1	0	0	0	-	-
VES0581	S	S	Sw	Sw	S	S	no	no	0	0	0	ND	-	-
VES0582	＞1kb	＞1kb	＞1kb	＞1kb	＞1kb	＞1kb	＞1kb	＞1kb	0	0	0	0	-	-
VES0583	Sw	Sw	no	no	no	Sw	no	no	0	ND	1	ND	Type 1	-
VES0584	S	S	S	S	S	S	S	S	0	0	0	0	-	-
VES0585	＞1kb	＞1kb	＞1kb	＞1kb	＞1kb	＞1kb	＞1kb	＞1kb	0	0	0	0	-	-
VES0586	S	S	S	S	S	S	S	S	1	1	0	1	Type 3-4)	-
VES0587	no	no	S	S	no	no	no	no	ND	0	ND	ND	-	-
VES0588	S	S	S	S	S	S	S	S	0	0	0	0	-	-
VES0589	S	S	S	S	S	S	S	S	0	0	0	1	-	-
VES0590	S	S	S	S	S	S	S	S	0	0	0	0	-	-
VES0591	S	S	no	no	S	S	no	no	0	ND	0	ND	-	-
VES0592	S	S	S	S	S	S	S	S	0	1	0	0	-	-
VES0593	＞1kb	＞1kb	＞1kb	＞1kb	＞1kb	＞1kb	＞1kb	＞1kb	0	0	0	0	-	-
VES0594	＞500b	＞500b	＞500b	＞500b	＞500b	＞500b	＞500b	＞500b	1	1	1	1	-	-
VES0595	S	S	S	S	S	S	S	S	0	0	0	0	-	-
VES0596	S	S	S	S	S	S	S	S	0	0	0	0	-	-
VES0597	＞1kb	＞1kb	＞1kb	＞1kb	＞1kb	＞1kb	＞1kb	＞1kb	0	0	0	0	-	-
VES0598	＞500b	＞500b	＞1kb	＞1kb	＞500b	＞500b	＞500b	＞500b	0	0	0	0	-	-
VES0600	S	S	no	no	S	no	no	no	0	ND	1	ND	-	-
VES0601	no	no	no	no	no	no	no	no	ND	ND	ND	ND	-	-
VES0602	C	C	C	C	C	C	C	C	ND	ND	ND	ND	-	-
VES0603	S	S	no	no	S	S	no	no	0	ND	0	ND	-	-
VES0605	S	S	S	S	S	S	S	S	0	0	0	0	-	-
VES0606	＞1kb	＞1kb	＞1kb	＞1kb	＞1kb	＞1kb	＞1kb	＞1kb	0	1	0	0	-	-
VES0607	S	S	S	S	S	S	S	S	0	1	0	0	-	-
VES0608	S	S	S	S	S	S	S	S	0	0	0	0	-	-
VES0609	S	S	S	S	S	S	S	S	0	0	0	0	-	-
VES0610	S	S	S	S	S	S	S	S	0	0	0	1	-	-
VES0611	S	S	S	S	S	S	S	S	0	0	0	0	-	-
VES0612	S	S	S	S	S	no	S	S	0	0	0	1	-	-
VES0613	＞1kb	＞1kb	＞1kb	＞1kb	＞1kb	＞1kb	＞1kb	＞1kb	0	0	0	0	-	-
VES0614	S	S	S	S	S	S	S	S	0	0	0	0	-	-
VES0615	S	S	S	S	S	S	S	S	0	0	0	0	-	-
VES0616	S	S	no	no	S	S	Sw	Sw	1	ND	1	1	Type 2-2)	-
VES0617	S	S	S	S	S	S	S	S	0	0	0	0	-	-
VES0618	S	S	S	S	S	S	S	S	0	0	0	1	-	-
VES0619	S	S	S	S	S	S	S	S	0	1	0	0	-	-
VES0620	S	S	S	S	S	S	S	S	0	0	0	0	-	-
VES0621	S	S	S	S	S	S	S	no	0	0	0	1	-	-
VES0622	＞1kb	＞1kb	＞1kb	＞1kb	＞1kb	＞1kb	＞1kb	＞1kb	0	0	0	0	-	-
VES0623	S	S	S	S	S	S	S	S	0	0	0	0	-	-
VES0624	S	S	S	S	S	S	S	S	1	0	0	0	Type 3-5)	+
VES0625	S	S	S	S	S	S	S	S	0	0	0	0	-	-
VES0626	S	S	S	S	S	S	S	S	0	0	0	0	-	-
VES0627	S	S	S	S	S	S	S	S	0	0	0	0	-	-
VES0628	＞1kb	＞1kb	＞1kb	＞1kb	＞1kb	＞1kb	＞1kb	＞1kb	0	0	0	0	-	-
VES0629	S	S	S	S	S	S	S	S	0	0	0	0	-	-
VES0630	S	S	Sw	Sw	S	S	Sw	Sw	1	0	0	0	Type 2-2)	-
VES0631	S	S	S	S	S	S	S	S	0	0	0	0	-	-
VES0632	S	S	no	no	S	S	Sw	no	0	ND	0	1	-	-
VES0635	S	S	S	S	S	S	S	S	0	0	0	1	-	-
VES0636	S	S	S	S	S	S	S	S	0	0	0	0	-	-
VES0637	S	S	S	S	S	S	S	S	0	0	0	0	-	-
VES0638	S	S	S	S	S	S	S	S	0	0	0	0	-	-
VES0639	S	S	S	S	S	S	S	S	0	0	0	0	-	-
VES0640	C	C	C	C	C	C	C	C	ND	ND	ND	ND	-	-
VES0641	S	S	S	S	S	S	S	S	0	0	0	0	-	-
VES0642	S	S	S	S	S	S	S	S	0	0	0	0	-	-
VES0643	＞500b	＞500b	＞500b	＞500b	＞500b	＞500b	＞500b	＞500b	1	1	1	1	-	-
VES0644	S	S	S	S	S	S	S	S	0	0	0	0	-	-
VES0645	S	S	S	S	S	S	Sw	S	0	0	0	1	-	-
VES0646	S	S	S	S	S	S	S	S	0	0	0	0	-	-
VES0647	S	S	S	S	S	S	S	S	0	0	0	0	-	-
VES0648	S	S	S	S	S	S	S	S	0	0	0	0	-	-
VES0649	＞1kb	＞1kb	＞1kb	＞1kb	＞1kb	＞1kb	＞1kb	＞1kb	1	0	0	0	-	-
VES0650	＞500b	＞500b	＞500b	＞500b	＞500b	＞500b	＞500b	＞500b	0	0	0	0	-	-
VES0651	S	S	S	S	S	S	S	S	0	0	0	0	-	-
VES0652	S	S	S	S	S	S	S	S	0	0	0	1	-	-
VES0653	S	S	S	S	S	S	S	S	0	0	0	0	-	-
VES0654	S	S	no	no	S	S	Sw	Sw	0	ND	0	0	-	-
VES0655	＞1kb	no	＞1kb	＞1kb	＞1kb	＞1kb	no	no	1	0	0	ND	-	-
VES0656	S	S	S	S	S	S	S	S	0	0	0	0	-	-
VES0657	S	S	no	no	S	S	no	no	1	ND	1	ND	Type 2-2)	-
VES0658	C	C	S	S	C	C	S	no	0	0	0	1	-	-
VES0659	C	C	S	S	S	no	S	S	0	0	0	1	-	-
VES0660	S	S	S	S	S	S	S	S	0	1	1	0	Type 3-4)	-
VES0661	S	S	S	S	S	S	Sw	no	1	0	0	0	Type 3-4)	-
VES0662	S	S	S	S	S	S	S	S	0	0	1	1	-	-
VES0663	S	S	S	S	S	S	S	S	1	1	0	1	Type 3-4)	-
VES0664	S	S	S	S	S	S	S	S	1	0	0	1	Type 1	-
VES0665	S	S	S	S	S	S	S	S	1	0	0	1	Type 3-5)	+
VES0666	C	C	S	S	C	C	C	C	ND	ND	ND	ND	-	-
VES0667	C	C	C	C	C	C	C	C	ND	ND	ND	ND	-	-
VES0668	＞500b	＞500b	＞500b	＞500b	＞500b	＞500b	＞500b	＞500b	0	0	0	0	-	-
VES0670	S	S	S	S	S	S	S	S	1	1	0	0	Type 3-5)	+
VES0671	S	S	S	S	S	S	S	S	1	0	0	0	Type 2-2)	-
VES0672	＞1kb	＞1kb	＞1kb	＞1kb	＞1kb	＞1kb	＞1kb	＞1kb	0	0	0	1	-	-
VES0673	S	S	S	S	S	S	S	S	0	0	0	0	-	-
VES0674	＞500b	＞500b	＞500b	＞500b	＞500b	＞500b	＞500b	＞500b	0	0	0	0	-	-
VES0675	S	S	S	S	S	S	S	S	0	0	0	1	-	-
VES0676	S	S	S	S	S	S	S	S	0	0	0	1	-	-
VES0677	S	S	S	S	S	S	S	S	0	0	0	0	-	-
VES0678	S	S	S	S	S	S	S	S	1	0	0	0	Type 3-5)	+
VES0679	S	S	S	S	S	S	S	S	0	0	1	0	Type 3-5)	+
VES0680	S	S	S	S	S	S	S	S	1	0	0	0	Type 3-4)	-
VES0681	S	S	S	S	S	S	S	S	0	0	0	0	-	-
VES0682	S	S	S	S	S	S	S	S	0	0	0	0	-	-
VES0683	S	S	S	S	S	S	S	S	0	0	0	0	-	-
VES0684	S	S	S	S	S	S	S	S	0	0	0	0	-	-
VES0685	S	S	S	S	S	S	S	S	0	0	0	0	-	-
VES0686	S	S	S	S	S	S	S	S	0	0	1	1	-	-
VES0687	S	S	S	S	S	S	S	S	0	0	0	0	-	-
VES0688	＞1kb	＞1kb	＞1kb	＞1kb	＞1kb	＞1kb	＞1kb	＞1kb	0	0	0	0	-	-
VES0689	S	S	S	S	S	S	S	S	0	0	0	0	-	-
VES0690	S	S	S	S	S	S	S	S	0	0	0	0	-	-
VES0691	＞500b	＞500b	no	no	＞500b	＞500b	no	no	1	ND	1	ND	-	-
VES0692	S	S	S	S	S	S	S	S	0	0	0	0	-	-
VES0693	S	S	S	S	S	S	S	S	1	0	0	0	Type 3-4)	-
VES0694	S	S	S	S	S	S	S	S	0	0	0	0	-	-
VES0695	S	S	S	S	S	S	S	S	1	0	0	1	Type 2-2)	-
VES0696	no	no	no	no	no	no	＞1kb	＞1kb	ND	ND	ND	ND	-	-
VES0697	S	S	S	S	S	S	S	S	0	0	0	0	-	-
VES0698	S	S	S	S	S	S	S	S	0	0	0	0	-	-
VES0699	S	S	S	S	S	S	S	S	1	0	0	0	Type 3-4)	-
VES0700	＞500b	＞500b	＞500b	＞500b	＞500b	＞500b	＞500b	＞500b	1	1	1	1	-	-
VES0701	S	S	S	S	S	S	S	S	0	0	0	0	-	-
VES0702	S	S	S	S	S	S	S	S	0	0	0	0	-	-
VES0703	no	no	no	no	＞1kb	no	no	＞1kb	ND	ND	0	1	-	-
VES0704	S	S	S	S	S	S	S	S	0	0	0	0	-	-
VES0705	S	S	S	S	S	S	no	S	0	0	0	1	-	-
VES0706	no	no	no	C	C	no	no	no	ND	ND	ND	ND	-	-
VES0707	S	S	S	S	S	S	S	S	0	0	0	0	-	-
VES0708	＞500b	＞500b	＞500b	＞500b	＞500b	no	＞500b	＞500b	1	1	1	1	-	-
VES0709	S	S	S	S	S	S	S	S	0	0	0	0	-	-
VES0710	S	S	S	S	S	S	S	S	0	0	0	0	-	-
VES0711	no	no	S	S	S	S	S	S	ND	0	0	0	-	-
VES0713	S	no	S	S	S	S	S	S	0	0	1	1	-	-
VES0715	S	S	S	S	S	S	S	S	0	0	0	0	-	-
VES0716	S	S	S	S	S	S	S	S	0	0	0	0	-	-
VES0717	S	S	S	S	S	S	S	S	0	1	1	1	-	-
VES0719	no	S	no	no	S	S	Sw	Sw	1	ND	0	0	Type 3-4)	-
VES0720	S	S	S	S	S	S	S	S	0	0	0	0	-	-
VES0721	S	S	S	S	S	S	S	S	0	0	1	0	Type 3-5)	-
VES0722	S	S	S	S	S	S	C	C	0	0	0	0	-	-
VES0723	no	no	no	no	no	no	no	no	ND	ND	ND	ND	-	-
VES0724	S	S	S	S	S	S	S	S	1	1	1	0	Type 2-2)	-
VES0725	S	S	S	S	S	S	S	S	0	0	0	0	-	-
VES0726	S	S	S	S	S	S	S	S	0	0	0	0	-	-
VES0728	S	S	S	S	S	S	S	S	0	1	0	0	-	-
VES0729	S	S	S	S	S	S	S	S	0	0	0	0	-	-
VES0733	S	S	S	S	S	S	S	S	0	0	0	0	-	-
VES0735	no	S	S	S	S	S	S	S	1	0	0	1	Type 1	-
VES0736	S	S	C	C	S	S	S	S	0	0	0	1	-	-
VES0737	S	S	S	S	S	no	S	S	0	0	0	1	-	-
VES0738	＞500b	＞500b	＞500b	＞500b	＞500b	＞500b	＞500b	＞500b	0	0	0	0	-	-
VES0740	S	S	S	S	S	S	S	S	0	1	0	0	-	-
VES0742	S	S	S	S	S	S	S	S	0	0	0	0	-	-
VES0743	no	S	S	S	S	S	S	S	1	0	0	1	Type 1	-
VES0744	S	S	S	S	S	S	S	S	0	1	0	0	-	-
VES0745	＞500b	＞500b	＞500b	＞500b	＞500b	＞500b	＞500b	＞500b	0	0	0	0	-	-
VES0746	＞1kb	＞1kb	＞1kb	＞1kb	＞1kb	＞1kb	＞1kb	＞1kb	1	0	0	0	-	-
VES0747	S	S	S	S	S	S	S	S	0	0	0	0	-	-
VES0748	S	S	S	S	S	S	S	S	1	0	0	0	Type 2-2)	-
VES0749	S	S	S	S	S	S	S	S	1	1	1	0	Type 2-2)	+
VES0750	S	S	S	S	S	S	Sw	Sw	0	0	0	1	-	-
VES0751	S	S	S	S	S	S	S	S	0	0	0	0	-	-
VES0752	S	S	S	S	S	S	S	S	0	0	0	0	-	-
VES0753	S	S	S	S	S	S	S	S	0	0	0	0	-	-
VES0754	S	S	S	S	S	S	S	S	0	0	0	0	-	-
VES0755	S	S	S	S	S	S	no	no	0	0	0	ND	-	-
VES0756	S	S	S	S	S	S	S	S	0	0	0	0	-	-
VES0757	＞500b	＞500b	＞500b	＞500b	＞500b	＞500b	＞500b	＞500b	0	0	0	0	-	-
VES0758	S	S	S	S	S	S	S	S	0	0	0	0	-	-
VES0759	S	S	S	S	S	S	S	S	0	0	0	0	-	-
VES0760	S	S	S	S	S	S	S	S	0	0	0	0	-	-
VES0761	＞1kb	＞1kb	＞1kb	＞1kb	＞1kb	＞1kb	＞1kb	＞1kb	0	0	0	0	-	-
VES0762	S	S	S	S	S	S	S	S	1	0	0	0	Type 3-5)	+
VES0763	S	S	S	S	S	S	S	S	0	0	0	0	-	-
VES0764	S	S	S	S	S	S	S	S	0	0	0	0	-	-
VES0765	S	S	S	S	S	S	S	S	0	1	0	0	-	-
VES0767	＞500b	＞500b	＞500b	＞500b	＞500b	＞500b	＞500b	＞500b	1	1	1	1	-	-
VES0768	＞1kb	＞1kb	＞1kb	＞1kb	＞1kb	＞1kb	＞1kb	＞1kb	0	0	0	0	-	-
VES0770	S	S	S	S	S	S	S	S	0	0	0	0	-	-
VES0771	S	S	S	S	S	S	S	S	0	0	0	0	-	-
VES0772	S	S	S	S	S	S	S	no	0	0	0	1	-	-
VES0773	S	S	S	S	S	S	S	S	0	0	0	0	-	-
VES0774	S	S	S	S	S	S	S	S	0	0	0	0	-	-
VES0775	＞500b	＞500b	＞500b	＞500b	＞500b	＞500b	＞500b	＞500b	1	1	1	1	-	-
VES0776	no	no	no	no	no	no	no	no	ND	ND	ND	ND	-	-
VES0777	S	S	S	S	S	S	S	S	1	0	0	0	Type 3-5)	+
VES0778	S	S	S	S	S	S	S	S	0	0	0	0	-	-
VES0779	＞500b	＞500b	＞500b	＞500b	＞500b	＞500b	＞500b	＞500b	0	0	0	0	-	-
VES0780	S	S	S	S	S	S	S	S	0	0	0	0	-	-
VES0781	S	S	S	S	S	S	S	S	0	0	0	0	-	-
VES0782	＞500b	＞500b	no	no	＞500b	＞500b	no	no	1	ND	1	ND	-	-
VES0783	S	S	S	S	S	S	S	S	0	0	0	0	-	-
VES0784	S	S	S	S	S	S	S	S	0	1	0	0	-	-
VES0785	S	S	S	S	S	S	S	S	0	0	0	0	-	-
VES0786	S	S	S	S	S	S	S	S	0	0	0	0	-	-
VES0787	S	S	＞500b	＞500b	S	S	＞500b	＞500b	0	1	0	1	-	-
VES0788	S	S	S	S	S	S	S	S	0	0	0	0	-	-
VES0789	＞1kb	＞1kb	＞1kb	＞1kb	＞1kb	＞1kb	＞1kb	＞1kb	0	0	0	0	-	-
VES0790	S	S	S	S	S	S	S	S	0	1	0	1	-	-
VES0791	S	S	S	S	S	S	S	S	0	0	0	0	-	-
VES0792	S	S	S	S	S	S	S	S	0	0	0	0	-	-
VES0793	S	S	S	S	S	S	no	Sw	1	0	1	1	Type 2-2)	-
VES0794	S	S	no	no	no	no	no	no	0	ND	ND	ND	-	-
VES0795	＞1kb	＞1kb	＞1kb	＞1kb	＞1kb	＞1kb	＞1kb	＞1kb	0	0	0	0	-	-
VES0796	S	S	S	S	S	S	S	S	0	0	0	0	-	-
VES0797	S	S	S	S	S	S	S	S	0	0	0	0	-	-
VES0798	no	no	S	S	no	no	S	S	ND	0	ND	0	-	-
VES0799	S	S	S	S	S	S	S	S	0	0	0	0	-	-
VES0800	S	no	S	S	S	S	S	S	1	0	0	0	-	-
VES0801	S	S	S	S	S	S	S	S	0	0	0	0	-	-
VES0802	S	S	S	S	S	S	S	S	0	0	0	0	-	-
VES0803	S	S	S	S	S	S	S	S	1	1	0	0	Type 3-5)	+
VES0804	S	S	S	S	S	S	S	S	0	0	0	0	-	-
VES0805	S	S	S	S	S	S	S	S	0	0	0	0	-	-
VES0806	S	S	S	S	S	S	S	S	0	0	0	0	-	-
VES0807	S	S	S	S	S	S	S	S	0	0	0	0	-	-
VES0808	S	S	S	S	S	S	S	S	0	0	0	0	-	-
VES0809	C	C	C	C	C	C	C	C	ND	ND	ND	ND	-	-
VES0812	S	S	S	no	S	S	S	S	0	0	1	1	-	-
VES0813	＞1kb	＞1kb	＞1kb	＞1kb	＞1kb	＞1kb	＞1kb	＞1kb	0	0	0	0	-	-
VES0814	S	S	S	S	S	S	S	S	0	0	0	0	-	-
VES0815	S	S	S	S	S	S	S	S	0	0	0	0	-	-
VES0816	S	S	S	S	S	S	no	S	0	0	0	1	-	-
VES0817	S	S	no	Sw	S	S	no	no	0	1	0	ND	-	-
VES0818	S	S	S	S	S	S	S	S	0	0	0	0	-	-
VES0819	＞1kb	＞1kb	＞1kb	＞1kb	＞1kb	＞1kb	＞1kb	＞1kb	0	1	0	0	-	-
VES0820	＞1kb	＞1kb	＞1kb	＞1kb	＞1kb	＞1kb	＞1kb	＞1kb	0	1	0	0	-	-
VES0821	C	C	C	C	C	C	C	C	ND	ND	ND	ND	-	-
VES0822	S	S	S	S	S	S	S	S	0	0	0	0	-	-
VES0823	S	S	S	S	S	S	S	S	0	0	0	0	-	-
VES0824	C	C	C	C	C	C	C	C	ND	ND	ND	ND	-	-
VES0825	S	S	S	S	S	S	S	S	0	0	0	0	-	-
VES0826	＞500b	＞500b	＞500b	＞500b	＞500b	＞500b	＞500b	＞500b	0	0	0	0	-	-
VES0828	S	S	C	C	S	S	C	C	0	0	0	0	-	-
VES0829	S	S	S	S	S	S	S	S	0	0	0	0	-	-
VES0830	S	S	S	S	S	S	S	S	1	0	0	0	Type 3-4)	-
VES0831	no	no	no	no	no	no	no	no	ND	ND	ND	ND	-	-
VES0832	＞1kb	＞1kb	＞1kb	＞1kb	＞1kb	＞1kb	no	no	0	1	0	ND	-	-
VES0833	S	S	no	no	S	S	S	S	1	ND	0	1	Type 2-1)	-
VES0834	S	S	S	S	S	S	S	S	0	0	0	1	-	-
VES0835	S	S	S	S	S	S	no	no	0	0	0	ND	-	-
VES0836	S	S	S	S	S	S	S	S	0	0	0	0	-	-
VES0837	S	S	no	no	S	S	no	Sw	0	ND	0	1	-	-
VES0838	C	C	C	C	C	C	C	C	ND	ND	ND	ND	-	-
VES0839	S	S	S	S	S	S	S	S	0	1	0	0	-	-
VES0840	S	S	S	S	S	S	S	S	0	0	0	0	-	-
VES0841	S	S	S	S	S	S	S	S	0	0	0	0	-	-
VES0842	S	S	S	S	S	S	S	S	0	0	0	1	-	-
VES0843	S	S	S	S	S	S	S	S	0	0	0	0	-	-
VES0844	S	S	S	S	S	S	S	S	0	0	0	1	-	-
VES0845	S	S	S	S	S	S	S	S	0	0	0	0	-	-
VES0846	S	S	C	C	S	S	C	C	0	0	0	0	-	-
VES0847	S	S	S	S	S	S	S	S	0	0	0	0	-	-
VES0848	S	S	S	S	S	S	S	S	0	0	0	0	-	-
VES0849	S	S	S	S	S	S	S	S	0	0	0	0	-	-
VES0850	S	S	S	S	S	S	S	S	0	0	0	0	-	-
VES0851	S	S	S	S	S	S	S	S	0	0	0	0	-	-
VES0852	S	S	S	S	S	S	S	S	0	0	0	0	-	-
VES0853	S	S	S	S	S	S	S	S	0	0	0	0	-	-
VES0854	S	S	Sw	Sw	S	S	S	S	0	0	0	1	-	-
VES0855	S	S	S	S	S	S	S	S	0	1	0	0	-	-
VES0856	S	S	S	S	S	S	S	S	0	0	0	0	-	-
VES0858	S	S	S	S	S	S	S	S	0	0	0	0	-	-
VES0859	＞500b	＞500b	＞500b	＞500b	＞500b	＞500b	＞500b	＞500b	0	0	0	0	-	-
VES0860	S	S	S	S	S	S	S	S	0	0	0	0	-	-
VES0861	S	S	S	Sw	S	S	S	S	0	1	0	0	-	-
VES0862	S	S	S	S	S	S	S	S	0	0	0	1	-	-
VES0863	S	S	no	no	no	Sw	no	no	0	ND	1	ND	Type 2-2)	-
VES0864	no	no	no	no	no	no	no	no	ND	ND	ND	ND	-	-
VES0865	Sw	no	no	＞500b	S	S	Sw	no	0	1	0	0	-	-
VES0866	S	S	S	S	S	S	S	S	0	0	0	0	-	-
VES0868	S	S	S	S	S	S	S	S	1	0	1	0	Type 3-5)	+
VES0869	S	S	S	S	S	S	S	S	0	0	1	1	-	-
VES0870	S	S	no	S	no	S	no	no	0	1	1	ND	Type 3-4)	-
VES0871	S	S	no	no	S	S	S	S	0	ND	0	0	-	-
VES0872	S	no	no	no	S	no	no	no	1	ND	1	ND	-	-
VES0874	S	S	S	S	S	no	S	S	0	0	1	0	-	-
VES0875	＞500b	＞500b	no	no	＞500b	＞500b	no	no	0	ND	0	ND	-	-
VES0877	S	S	S	S	S	S	S	S	0	0	0	0	-	-
VES0878	S	S	S	S	S	S	S	S	0	0	0	0	-	-
VES0880	＞1kb	＞1kb	＞1kb	＞1kb	＞1kb	＞1kb	no	＞1kb	0	0	0	1	-	-
VES0881	＞500b	＞500b	＞500b	＞500b	＞500b	＞500b	＞500b	＞500b	1	1	1	1	-	-
VES0882	S	S	S	S	S	S	S	S	0	0	0	1	-	-
VES0883	＞500b	＞500b	＞500b	＞500b	＞500b	＞500b	＞500b	＞500b	1	1	1	1	-	-
VES0884	S	S	S	S	S	S	S	S	0	0	0	0	-	-
VES0885	Sw	no	no	no	no	no	no	no	1	ND	ND	ND	-	-
VES0887	no	no	no	no	no	no	no	no	ND	ND	ND	ND	-	-
VES0888	no	no	no	no	no	C	no	no	ND	ND	ND	ND	-	-
VES0889	no	no	no	no	no	no	no	no	ND	ND	ND	ND	-	-
VES0891	S	S	S	S	S	S	S	S	0	0	0	0	-	-
VES0892	S	S	S	S	S	S	S	S	0	0	1	0	-	-
VES0893	S	S	no	no	S	S	no	no	0	ND	0	ND	-	-
VES0894	S	S	S	S	S	S	S	S	0	0	1	1	-	-
VES0895	S	S	S	S	S	S	S	S	0	0	0	0	-	-
VES0896	S	S	S	S	S	S	S	S	0	0	0	0	-	-
VES0897	S	S	S	S	S	S	S	S	0	0	0	1	-	-
VES0898	S	S	S	S	S	S	S	S	0	0	0	0	-	-
VES0900	C	＞1kb	＞1kb	＞1kb	＞1kb	＞1kb	＞1kb	＞1kb	1	0	0	0	-	-
VES0901	S	S	Sw	no	S	S	S	S	1	0	1	1	Type 2-1)	-
VES0902	S	S	S	S	S	S	S	S	0	0	0	0	-	-
VES0906	S	S	S	S	S	S	S	S	1	1	0	0	Type 3-3)	-
VES0907	C	C	S	S	S	S	no	no	0	0	1	ND	-	-
VES0909	S	S	S	S	S	S	no	no	0	0	0	ND	-	-
VES0910	S	S	S	S	S	S	S	S	0	0	0	1	-	-
VES0911	S	S	S	S	S	S	S	S	1	0	0	0	Type 1	-
VES0912	＞500b	＞500b	＞500b	＞500b	＞500b	＞500b	＞500b	＞500b	1	1	1	1	-	-
VES0913	S	S	no	no	S	S	no	no	0	ND	0	ND	-	-
VES0914	S	S	S	S	S	S	S	S	0	0	0	0	-	-
VES0915	S	S	S	S	S	S	no	no	0	0	0	ND	-	-
VES0916	S	S	no	no	no	S	no	no	0	ND	1	ND	-	-
VES0917	S	S	S	S	S	S	S	S	0	0	0	0	-	-
VES0918	S	S	S	S	S	S	S	S	0	0	0	0	-	-
VES0919	C	C	no	no	C	C	no	no	ND	ND	ND	ND	-	-
VES0920	S	S	S	S	S	S	S	S	0	0	0	0	-	-
VES0921	S	S	S	S	S	S	no	no	0	0	0	ND	-	-
VES0922	S	S	S	S	S	S	S	S	0	0	0	0	-	-
VES0925	S	S	S	S	S	S	S	S	0	0	0	0	-	-
VES0926	S	S	S	S	S	S	S	no	0	0	0	1	-	-
VES0927	S	S	S	S	S	S	S	S	0	0	0	0	-	-
VES0928	S	S	S	no	S	S	S	S	0	0	1	0	-	-
VES0930	S	S	S	S	S	S	S	S	0	0	0	0	-	-
VES0931	S	S	S	S	S	S	S	S	0	1	0	0	-	-
VES0932	S	S	S	S	S	S	S	S	0	0	1	0	-	-
VES0933	Sw	Sw	Sw	Sw	Sw	Sw	Sw	Sw	0	0	0	0	-	-
VES0934	S	S	no	no	S	S	no	no	0	ND	0	ND	-	-
VES0935	S	S	S	S	S	S	S	S	0	0	0	0	-	-
VES0936	S	S	S	S	S	S	S	S	0	0	0	0	-	-
VES0937	S	S	S	S	S	S	S	S	0	0	0	0	-	-
VES0938	S	S	S	S	S	S	S	S	0	0	0	0	-	-
VES0939	S	S	no	no	S	S	no	no	0	ND	1	ND	-	-
VES0940	S	S	S	S	S	S	S	S	0	0	0	0	-	-
VES0941	Sw	Sw	no	no	Sw	Sw	Sw	Sw	0	ND	0	0	-	-
VES0942	S	S	S	S	S	S	S	S	0	0	0	0	-	-
VES0943	S	S	S	S	S	S	S	S	0	0	0	0	-	-
VES0944	＞500b	＞500b	＞500b	＞500b	＞500b	＞500b	＞500b	＞500b	1	1	1	1	-	-
VES0945	S	S	S	S	S	S	S	S	0	0	0	0	-	-
VES0946	＞1kb	＞1kb	＞1kb	＞1kb	＞1kb	＞1kb	＞1kb	＞1kb	0	0	0	0	-	-
VES0947	no	no	no	no	no	no	no	no	ND	ND	ND	ND	-	-
VES0948	S	S	no	S	S	S	S	S	0	1	0	0	-	-
VES0949	＞1kb	＞1kb	＞1kb	＞1kb	＞1kb	＞1kb	＞1kb	＞1kb	0	0	0	0	-	-
VES0950	S	S	S	S	S	S	S	S	0	0	0	0	-	-
VES0951	no	no	no	no	no	no	no	no	ND	ND	ND	ND	-	-
VES0952	S	S	Sw	Sw	S	S	S	S	0	0	0	0	-	-
VES0953	S	S	S	S	S	S	S	S	0	0	0	0	-	-
VES0954	no	no	no	no	no	no	no	no	ND	ND	ND	ND	-	-
VES0955	S	S	no	no	S	S	no	no	0	ND	0	ND	-	-
VES0956	S	S	S	S	S	S	S	S	0	0	0	0	-	-
VES0957	no	no	no	no	no	no	no	no	ND	ND	ND	ND	-	-
VES0958	S	S	S	S	S	S	S	S	0	0	0	0	-	-
VES0960	S	S	S	S	S	S	S	S	0	0	0	0	-	-
VES0961	S	S	S	S	S	S	S	S	0	0	0	0	-	-
VES0962	S	S	S	S	S	S	S	S	0	0	0	0	-	-
VES0963	no	no	no	no	no	no	no	Sw	ND	ND	ND	1	-	-
VES0965	S	S	S	S	S	S	S	S	0	0	0	0	-	-
VES0966	S	S	S	S	S	S	S	S	0	0	1	0	-	-
VES0967	no	no	no	no	no	no	no	no	ND	ND	ND	ND	-	-
VES0968	S	S	S	S	S	S	S	S	0	0	0	0	-	-
VES0969	S	S	S	S	S	S	S	S	0	0	0	0	-	-
VES0970	Sw	no	no	＞500b	Sw	Sw	no	no	0	1	0	ND	-	-
VES0971	S	S	S	S	S	S	S	S	0	0	0	0	-	-
VES0972	no	no	no	no	no	no	no	no	ND	ND	ND	ND	-	-
VES0973	S	S	S	S	S	S	S	S	0	0	0	0	-	-
VES0974	＞500b	＞500b	＞1kb	＞1kb	＞500b	＞500b	＞1kb	＞1kb	1	0	1	1	-	-
VES0975	＞1kb	＞1kb	no	no	＞1kb	＞1kb	no	no	0	ND	0	ND	-	-
VES0976	＞500b	＞500b	＞500b	＞500b	＞500b	＞500b	＞500b	＞500b	1	1	1	1	-	-
VES0977	＞1kb	＞1kb	＞1kb	＞1kb	＞1kb	＞1kb	＞1kb	＞1kb	1	0	1	0	-	-
VES0978	C	C	C	C	C	C	C	C	ND	ND	ND	ND	-	-
VES0979	S	S	S	S	S	S	S	S	0	0	0	0	-	-
VES0980	S	S	S	S	S	S	no	Sw	0	0	0	1	-	-
VES0981	S	S	S	S	S	S	S	S	0	0	0	0	-	-
VES0982	S	S	S	S	S	S	S	S	0	0	0	0	-	-
VES0983	no	no	no	no	no	no	no	Sw	ND	ND	ND	1	-	-
VES0984	no	no	no	no	no	no	no	no	ND	ND	ND	ND	-	-
VES0985	＞500b	＞500b	＞500b	＞500b	＞500b	＞500b	＞1kb	＞1kb	0	0	0	0	-	-
VES0986	S	S	S	S	S	S	S	S	0	0	0	0	-	-
VES0987	S	S	S	S	S	S	S	S	1	0	0	0	Type 3-5)	+
VES0988	S	S	S	S	S	S	S	S	0	0	0	0	-	-
VES0989	no	no	no	no	no	no	no	no	ND	ND	ND	ND	-	-
VES0990	S	S	S	S	S	S	S	S	0	0	0	0	-	-
VES0992	S	S	S	S	S	S	S	S	1	1	0	0	Type 3-5)	-
VES0993	S	S	S	S	S	S	S	S	0	0	0	0	-	-
VES0994	＞500b	＞500b	＞500b	no	＞500b	＞500b	no	＞500b	1	1	1	1	-	-
VES0995	no	no	＞1kb	no	＞1kb	＞1kb	no	no	ND	ND	ND	ND	-	-
VES0996	S	S	S	S	S	S	S	S	0	0	0	0	-	-
VES0997	S	S	S	S	S	S	S	S	0	0	0	0	-	-
VES0998	no	no	no	no	no	no	no	no	ND	ND	ND	ND	-	-
VES0999	S	S	S	S	S	S	S	S	0	0	0	0	-	-
VES1000	S	S	S	S	S	S	S	S	0	0	0	0	-	-
VES1001	S	S	S	S	S	S	S	S	1	0	1	0	Type 3-5)	+
VES1002	＞1kb	no	no	no	＞1kb	no	＞1kb	＞1kb	1	ND	1	0	-	-
VES1003	S	S	S	S	S	S	S	S	0	0	0	0	-	-
VES1004	S	S	no	no	S	S	S	S	0	ND	0	0	-	-
VES1005	no	S	S	S	S	S	S	S	1	0	0	0	Type 1	-
VES1006	S	S	S	S	S	S	S	S	0	0	0	0	-	-
VES1008	S	no	C	no	S	＞500b	C	no	0	0	1	0	-	-
VES1009	S	S	no	no	S	S	no	no	0	ND	0	ND	-	-
VES1010	S	S	S	S	S	S	S	S	0	0	0	0	-	-
VES1011	S	S	S	S	S	S	S	S	0	0	0	0	-	-
VES1012	S	S	S	S	S	S	S	S	0	0	0	0	-	-
VES1013	S	S	S	S	S	S	S	S	0	1	0	0	-	-
VES1014	no	no	no	no	no	no	no	no	ND	ND	ND	ND	-	-
VES1015	S	S	S	S	S	S	S	S	0	0	0	0	-	-
VES1016	no	no	no	no	no	no	no	no	ND	ND	ND	ND	-	-
VES1017	S	S	no	no	no	no	no	no	1	ND	ND	ND	Type 3-3)	-
VES1018	S	S	no	no	S	S	S	S	0	ND	0	0	-	-
VES1019	S	S	S	S	S	S	S	S	0	0	0	0	-	-
VES1020	S	S	S	S	S	S	S	S	1	0	0	0	Type 3-5)	+
VES1021	S	S	S	S	S	S	S	S	1	0	1	0	Type 2-2)	-
VES1022	S	S	S	S	S	S	S	S	0	0	0	0	-	-
VES1023	S	S	S	S	S	S	S	S	1	0	1	0	Type 3-5)	+
VES1024	S	S	S	S	S	S	S	S	0	0	0	0	-	-
VES1025	S	S	no	no	S	S	S	S	0	ND	0	0	-	-
VES1026	S	S	S	S	S	S	S	S	0	0	0	0	-	-
VES1027	S	S	S	S	S	S	S	S	0	0	0	0	-	-
VES1028	＞1kb	＞1kb	＞1kb	＞1kb	＞1kb	＞1kb	＞1kb	＞1kb	0	0	0	0	-	-
VES1029	S	S	S	S	S	S	S	S	1	0	0	0	Type 3-5)	+
VES1030	S	S	S	S	S	S	S	S	0	0	0	0	-	-
VES1031	S	S	S	S	S	S	S	S	0	0	0	0	-	-
VES1032	S	S	S	S	S	S	S	S	0	0	0	0	-	-
VES1033	S	S	S	S	S	S	S	S	0	0	0	0	-	-
VES1034	S	S	S	S	S	S	S	S	1	0	1	0	Type 2-2)	-
VES1035	S	S	S	S	S	S	S	S	0	0	0	1	-	-
VES1036	＞500b	＞500b	no	＞500b	＞500b	＞500b	＞500b	＞500b	1	1	1	1	-	-
VES1037	S	S	S	S	S	S	S	S	0	0	0	0	-	-
VES1038	S	S	no	Sw	S	S	no	Sw	0	1	0	1	-	-
VES1039	＞500b	＞500b	＞1kb	＞1kb	＞500b	＞500b	＞1kb	＞1kb	1	0	1	1	-	-
VES1040	no	＞1kb	＞1kb	＞1kb	＞1kb	no	＞1kb	＞1kb	1	0	0	0	-	-
VES1041	＞1kb	no	＞1kb	＞1kb	＞1kb	no	＞1kb	＞1kb	0	1	0	0	-	-
VES1042	S	S	S	S	S	S	S	S	0	0	0	0	-	-
VES1043	S	S	S	S	S	S	S	S	0	0	0	0	-	-
VES1045	S	S	S	S	S	S	S	S	0	0	0	0	-	-
VES1046	S	S	S	S	S	S	S	S	0	0	0	0	-	-
VES1047	S	S	S	S	S	S	S	S	0	1	0	0	-	-
VES1048	S	S	S	S	S	S	S	S	0	0	0	0	-	-
VES1049	S	S	S	S	S	S	S	S	0	0	0	0	-	-
VES1050	S	S	S	S	S	S	S	S	0	0	0	0	-	-
VES1051	S	S	S	no	S	S	S	S	0	1	0	0	-	-
VES1052	S	S	S	S	S	S	no	no	0	0	0	ND	-	-
VES1053	S	S	S	S	S	S	S	S	0	0	0	0	-	-
VES1054	S	no	S	no	S	no	S	S	1	1	1	0	-	-
VES1055	S	S	S	S	S	S	S	S	0	0	0	0	-	-
VES1056	S	S	S	S	S	S	S	S	0	0	0	0	-	-
VES1057	＞500b	＞500b	＞500b	＞500b	＞500b	＞500b	＞500b	＞500b	1	1	1	1	-	-
VES1058	S	S	S	S	S	S	S	S	0	0	0	0	-	-
VES1059	S	S	S	S	S	S	S	S	0	0	0	0	-	-
VES1060	S	S	S	S	S	S	S	S	0	0	0	0	-	-
VES1061	S	S	S	S	S	S	no	S	0	0	0	1	-	-
VES1062	S	S	S	S	S	S	S	S	0	0	0	0	-	-
VES1064	S	S	S	S	S	S	S	S	0	0	0	1	-	-
VES1066	S	S	S	S	S	S	S	S	0	0	0	0	-	-
VES1067	S	S	S	S	S	S	＞500b	＞500b	1	0	0	1	Type 3-5)	+
VES1068	S	S	no	no	S	S	S	S	0	ND	0	0	-	-
VES1069	S	S	S	S	S	S	S	S	0	0	0	0	-	-
VES1070	S	S	S	S	S	S	S	S	0	0	0	0	-	-
VES1071	S	S	S	S	S	S	S	S	0	0	0	0	-	-
VES1072	S	S	S	S	S	S	S	S	0	0	0	0	-	-
VES1073	S	S	S	S	S	S	S	S	0	0	0	0	-	-
VES1074	S	S	S	S	S	S	S	S	0	0	0	0	-	-
VES1075	＞1kb	＞1kb	no	no	＞1kb	＞1kb	no	＞1kb	0	ND	0	1	-	-
VES1078	S	S	S	S	S	S	S	S	0	0	0	0	-	-
VES1079	S	S	S	S	S	S	S	S	0	0	0	0	-	-
VES1080	S	S	S	S	S	S	S	S	0	0	0	0	-	-
VES1081	S	S	S	S	S	S	S	S	0	0	0	0	-	-
VES1082	S	S	S	S	S	S	S	S	1	1	0	0	Type 3-5)	+
VES1084	＞500b	＞500b	＞500b	＞500b	＞500b	＞500b	＞500b	＞500b	1	1	1	1	-	-
VES1085	S	S	S	S	S	S	S	S	1	0	0	0	Type 3-5)	+
VES1086	S	S	S	S	S	S	S	S	0	0	0	0	-	-
VES1087	C	C	C	C	C	C	C	C	ND	ND	ND	ND	-	-
VES1088	S	S	no	no	S	S	Sw	Sw	0	ND	0	1	-	-
VES1090	S	S	Sw	Sw	S	S	S	S	0	0	0	0	-	-
VES1091	＞500b	＞500b	＞500b	＞500b	＞500b	＞500b	＞500b	＞500b	1	1	1	1	-	-
VES1092	＞1kb	＞1kb	＞1kb	＞1kb	＞1kb	＞1kb	＞1kb	＞1kb	0	0	0	0	-	-
VES1093	S	S	S	S	S	S	S	S	0	0	0	0	-	-
VES1094	＞500b	＞500b	no	no	＞500b	＞500b	＞500b	no	0	ND	0	1	-	-
VES1096	S	S	S	S	S	S	S	S	0	0	0	0	-	-
VES1097	no	＞1kb	＞1kb	no	no	no	＞1kb	＞1kb	ND	ND	ND	ND	-	-
VES1098	S	S	S	S	S	S	no	Sw	0	0	0	1	-	-
VES1099	S	S	S	S	S	S	S	S	0	0	0	0	-	-
VES1100	S	S	S	S	S	S	S	S	0	0	0	0	-	-
VES1101	S	S	S	S	S	S	S	S	0	1	0	0	-	-
VES1102	no	＞1kb	no	no	no	＞1kb	no	no	1	ND	1	ND	-	-
VES1103	S	S	S	S	S	S	S	S	0	0	0	0	-	-
VES1104	S	S	S	S	S	S	C	C	1	0	0	0	Type 3-4)	-
VES1105	S	S	Sw	no	S	S	Sw	Sw	0	1	0	0	-	-
VES1106	＞500b	＞500b	＞500b	＞500b	＞500b	＞500b	＞500b	＞500b	1	1	1	1	-	-
VES1107	S	S	S	S	S	S	S	S	0	0	0	0	-	-
VES1108	S	S	no	no	S	S	no	no	0	ND	1	ND	-	-
VES1109	S	S	S	S	S	S	S	S	0	0	0	0	-	-
VES1110	S	S	no	no	S	no	＞1kb	＞1kb	1	ND	0	1	Type 2-2)	-
VES1111	S	S	S	S	S	S	S	S	0	0	0	0	-	-
VES1112	S	S	no	no	S	S	S	S	0	ND	0	0	-	-
VES1113	＞1kb	＞1kb	no	no	＞1kb	＞1kb	＞1kb	＞1kb	0	ND	1	1	-	-
VES1114	no	no	＞1kb	no	no	no	no	no	ND	ND	ND	ND	-	-
VES1115	S	S	S	S	S	S	S	S	0	0	0	0	-	-
VES1116	S	S	S	S	S	S	S	S	0	0	0	0	-	-
VES1117	S	S	S	S	S	S	S	S	0	0	0	0	-	-
VES1118	S	S	S	S	S	S	S	S	0	0	0	0	-	-
VES1119	S	S	S	S	S	S	S	S	0	0	0	0	-	-
VES1120	S	S	S	S	S	S	S	S	0	0	0	0	-	-
VES1121	S	S	S	S	S	S	S	S	0	0	0	0	-	-
VES1122	＞500b	＞500b	＞500b	＞500b	＞500b	＞500b	＞500b	＞500b	1	1	1	1	-	-
VES1123	S	S	Sw	no	S	S	S	S	0	1	0	0	-	-
VES1125	S	no	no	no	no	no	no	no	1	ND	ND	ND	-	-
VES1126	no	no	＞500b	no	no	no	no	no	ND	ND	ND	ND	-	-
VES1127	S	S	S	S	S	S	S	S	0	0	0	0	-	-
VES1129	S	S	S	S	S	S	S	S	0	0	0	0	-	-
VES1131	S	S	S	S	S	S	S	S	0	0	1	0	-	-
VES1132	S	S	S	S	S	S	S	S	0	0	0	0	-	-
VES1133	S	S	Sw	Sw	S	S	Sw	Sw	0	0	1	0	-	-
VES1134	S	S	S	S	S	S	S	S	0	0	0	0	-	-
VES1135	S	S	S	S	S	S	S	S	0	0	0	0	-	-
VES1136	＞1kb	＞1kb	＞1kb	＞1kb	＞1kb	＞1kb	＞1kb	＞1kb	0	0	0	0	-	-
VES1137	S	S	S	S	S	S	S	S	0	0	0	0	-	-
VES1138	S	S	＞500b	＞500b	S	S	S	S	0	1	0	1	-	-
VES1139	S	no	no	no	no	no	no	no	1	ND	ND	ND	-	-
VES1140	C	C	C	C	C	C	C	C	ND	ND	ND	ND	-	-
VES1141	S	S	S	S	S	S	S	S	0	0	0	0	-	-
VES1142	S	S	S	S	S	S	S	S	0	0	0	0	-	-
VES1143	S	S	S	S	S	S	S	S	0	0	0	0	-	-
VES1144	S	S	S	S	S	S	S	S	0	0	0	0	-	-
VES1145	S	S	S	S	S	S	S	S	0	0	0	0	-	-
VES1146	S	S	S	S	S	S	S	S	0	0	0	0	-	-
VES1147	＞500b	＞500b	＞500b	＞500b	＞500b	＞500b	＞500b	＞500b	1	1	1	1	-	-
VES1148	S	S	S	S	S	S	S	S	0	0	0	0	-	-
VES1149	S	S	S	S	S	S	S	S	0	0	0	1	-	-
VES1150	S	S	S	S	S	S	S	S	0	0	1	0	-	-
VES1151	S	S	S	S	S	S	S	S	0	0	0	0	-	-
VES1152	＞500b	＞500b	＞500b	＞500b	＞500b	＞500b	＞500b	＞500b	1	1	1	1	-	-
VES1153	S	S	S	S	S	S	S	S	0	0	0	0	-	-
VES1154	S	S	S	S	S	S	S	S	0	0	0	0	-	-
VES1155	no	no	no	no	no	no	no	no	ND	ND	ND	ND	-	-
VES1156	S	S	S	S	S	S	S	S	0	1	0	1	-	-
VES1158	S	S	S	S	S	S	S	S	0	0	0	0	-	-
VES1159	S	S	S	S	S	S	no	S	0	0	0	1	-	-
VES1160	S	S	S	S	S	S	S	S	0	0	0	0	-	-
VES1161	S	S	S	S	S	S	S	S	0	0	0	0	-	-
VES1162	S	S	S	S	S	S	S	S	0	0	0	0	-	-
VES1163	S	S	S	S	S	S	S	S	0	0	0	0	-	-
VES1164	S	no	S	S	S	S	S	S	1	0	0	0	-	-
VES1165	S	S	S	S	S	S	S	S	0	0	0	0	-	-
VES1166	S	S	S	S	S	S	S	S	0	0	0	0	-	-
VES1167	S	S	S	S	S	S	S	S	0	0	0	0	-	-
VES1168	S	S	S	S	S	S	no	S	0	0	0	1	-	-
VES1171	S	S	no	no	S	S	no	no	1	ND	0	ND	Type 2-2)	-
VES1172	S	S	S	S	S	S	S	S	1	1	0	0	Type 3-5)	+
VES1173	S	S	S	S	S	S	S	S	0	1	0	1	-	-
VES1174	＞1kb	＞1kb	＞1kb	no	＞1kb	＞1kb	＞1kb	＞1kb	0	1	0	0	-	-
VES1176	S	S	Sw	Sw	S	S	Sw	Sw	0	0	0	1	-	-
VES1177	S	S	S	S	S	S	S	S	0	1	1	0	-	-
VES1178	S	S	S	S	S	S	S	S	0	0	1	1	-	-
VES1179	S	S	S	S	S	S	S	S	0	0	1	0	-	-
VES1180	S	S	no	no	S	S	S	S	0	ND	0	0	-	-
VES1181	S	S	S	S	S	S	no	no	0	1	0	ND	-	-
VES1183	S	S	S	S	S	S	S	S	0	0	0	0	-	-
VES1184	S	S	no	no	S	S	no	no	0	ND	0	ND	-	-
VES1185	Sw	Sw	Sw	Sw	Sw	Sw	no	no	0	0	1	ND	-	-
VES1187	S	S	S	S	S	S	S	S	0	0	0	0	-	-
VES1188	S	S	S	S	S	S	S	S	0	1	0	1	-	-
VES1189	S	S	S	S	S	S	S	S	0	0	0	0	-	-
VES1190	S	S	S	S	S	S	S	S	1	0	0	0	Type 3-2)	-
VES1191	S	S	S	S	S	S	S	S	0	0	0	0	-	-
VES1192	S	S	S	S	S	S	S	S	1	0	0	0	Type 1	-
VES1193	S	S	S	S	S	S	S	S	0	0	0	0	-	-
VES1194	S	S	S	S	S	S	S	S	0	1	0	1	-	-
VES1195	S	S	S	S	S	S	S	S	0	0	0	0	-	-
VES1196	S	S	S	S	S	S	S	S	1	0	0	0	Type 3-5)	+
VES1197	S	S	no	no	S	S	no	no	0	ND	1	ND	-	-
VES1198	S	S	S	S	S	S	S	S	0	0	0	0	-	-
VES1199	＞500b	＞500b	＞500b	＞500b	＞500b	＞500b	＞500b	＞500b	0	0	0	0	-	-
VES1200	S	S	S	S	S	S	S	S	0	0	0	0	-	-
VES1201	no	no	Sw	Sw	＞500b	＞500b	＞1kb	＞1kb	ND	0	0	0	-	-
VES1202	S	S	S	S	S	S	no	no	0	1	0	ND	-	-
VES1203	S	S	no	no	S	S	S	S	0	ND	0	0	-	-
VES1204	S	S	S	S	S	S	S	S	0	0	0	0	-	-
VES1205	S	S	S	S	S	S	no	S	0	0	0	1	-	-
VES1206	S	S	S	S	S	S	S	S	0	0	0	0	-	-
VES1207	S	S	S	S	S	S	S	S	0	0	0	0	-	-
VES1208	S	S	S	S	S	S	no	S	0	0	0	1	-	-
VES1210	S	S	S	S	S	S	S	S	0	0	0	0	-	-
VES1211	S	S	S	S	S	S	S	S	0	0	0	0	-	-
VES1212	no	no	no	no	no	no	＞1kb	＞1kb	ND	ND	ND	ND	-	-
VES1213	S	S	S	S	S	S	S	S	0	0	0	0	-	-
VES1214	＞500b	＞500b	＞500b	＞500b	＞500b	＞500b	＞500b	＞500b	0	0	0	0	-	-
VES1215	＞500b	＞500b	＞500b	＞500b	＞500b	＞500b	＞500b	＞500b	0	0	0	0	-	-
VES1216	S	S	S	S	S	S	S	S	0	0	0	0	-	-
VES1217	S	S	S	S	S	S	S	S	0	0	0	0	-	-
VES1218	S	S	S	S	S	S	S	S	0	0	1	0	-	-
VES1219	＞1kb	＞1kb	＞1kb	＞1kb	＞1kb	＞1kb	＞1kb	＞1kb	0	0	0	0	-	-
VES1220	S	S	S	S	S	S	S	S	1	0	0	1	Type 1	-
VES1221	S	S	S	S	S	S	S	S	0	0	0	1	-	-
VES1222	S	S	S	S	S	S	S	S	0	0	0	0	-	-
VES1223	＞1kb	＞1kb	＞1kb	＞1kb	＞1kb	＞1kb	＞1kb	＞1kb	0	0	0	0	-	-
VES1224	＞1kb	＞1kb	＞1kb	＞1kb	＞1kb	＞1kb	＞1kb	＞1kb	0	0	0	0	-	-
VES1225	S	S	S	S	S	S	S	S	0	0	0	0	-	-
VES1226	S	S	S	S	S	S	S	S	0	0	0	0	-	-
VES1227	S	S	S	S	S	S	S	S	0	0	1	0	-	-
VES1228	S	S	no	no	S	S	no	no	0	ND	0	ND	-	-
VES1229	S	S	S	S	S	S	S	S	0	0	0	0	-	-
VES1230	S	S	S	S	S	S	S	S	0	0	0	0	-	-
VES1231	S	S	S	S	S	S	S	S	1	0	0	0	Type 3-5)	+
VES1232	S	S	S	S	S	S	S	S	1	0	0	0	Type 3-5)	-
VES1233	S	S	S	S	S	S	no	no	0	0	0	ND	-	-
VES1234	S	S	S	S	S	S	S	S	0	0	0	1	-	-
VES1235	S	S	S	S	S	S	S	S	0	1	0	0	-	-
VES1236	S	S	S	S	S	S	S	S	0	0	0	0	-	-
VES1237	C	C	C	C	C	C	C	C	ND	ND	ND	ND	-	-
VES1238	＞500b	＞500b	＞500b	＞500b	＞500b	＞500b	＞500b	＞500b	1	1	1	1	-	-
VES1239	S	S	S	S	S	S	S	S	0	0	0	1	-	-
VES1240	S	S	no	no	S	S	S	S	0	ND	0	0	-	-
VES1241	S	S	S	S	S	S	S	S	1	0	0	0	Type 3-3)	-
VES1242	S	S	S	S	S	S	S	S	0	0	0	0	-	-
VES1243	S	S	S	S	S	S	S	S	1	0	1	0	Type 3-4)	-
VES1244	S	S	S	S	S	S	S	S	0	0	0	0	-	-
VES1245	S	S	S	S	S	S	S	S	0	0	0	0	-	-
VES1246	S	S	S	S	S	S	S	S	0	0	0	1	-	-
VES1247	S	S	no	no	S	S	no	no	0	ND	1	ND	-	-
VES1248	S	S	S	S	S	S	S	S	1	0	0	0	Type 3-3)	-
VES1249	no	no	no	no	no	no	Sw	no	ND	ND	ND	1	-	-
VES1250	S	S	S	S	S	S	S	S	0	0	0	1	-	-
VES1251	S	S	S	S	S	S	S	S	0	0	0	0	-	-
VES1252	S	S	S	S	S	S	S	S	0	0	0	0	-	-
VES1253	S	S	S	S	S	S	S	S	1	0	0	0	Type 3-4)	-
VES1254	S	S	S	S	S	S	S	S	0	0	0	0	-	-
VES1256	S	S	S	S	S	S	S	S	0	0	0	0	-	-
VES1257	＞1kb	＞1kb	＞1kb	＞1kb	＞1kb	＞1kb	＞1kb	＞1kb	0	1	0	0	-	-
VES1258	S	S	S	S	S	S	S	S	1	0	0	0	Type 3-5)	+
VES1259	Sw	Sw	Sw	no	Sw	no	Sw	no	0	1	1	1	-	-
VES1260	S	S	S	S	S	S	S	S	0	1	1	0	-	-
VES1261	S	S	S	S	S	S	Sw	Sw	0	0	0	1	-	-
VES1262	＞500b	＞500b	＞500b	＞500b	＞500b	＞500b	＞500b	＞500b	0	0	0	0	-	-
VES1263	S	S	S	S	S	S	S	S	1	0	0	0	Type 3-5)	+
VES1264	＞1kb	＞1kb	＞500b	＞500b	＞1kb	＞1kb	＞1kb	＞1kb	0	0	0	0	-	-
VES1265	S	S	no	no	S	S	S	S	0	ND	0	0	-	-
VES1266	S	S	no	no	S	S	no	no	0	ND	0	ND	-	-
VES1267	C	C	C	C	C	C	C	C	ND	ND	ND	ND	-	-
VES1268	S	S	S	S	S	S	S	S	1	0	0	0	Type 3-5)	-
VES1269	S	S	S	S	S	S	S	S	0	0	0	1	-	-
VES1270	＞500b	＞500b	S	S	＞500b	＞500b	S	S	1	1	1	1	-	-
VES1271	S	S	S	S	S	S	S	S	1	0	0	0	Type 3-5)	+
VES1272	S	S	S	S	S	S	S	S	0	0	0	0	-	-
VES1273	S	S	S	S	S	S	S	S	0	0	0	0	-	-
VES1274	S	S	S	S	S	S	S	S	0	0	0	1	-	-
VES1275	S	S	S	S	S	S	S	S	0	0	0	0	-	-
VES1276	no	no	no	no	no	no	no	no	ND	ND	ND	ND	-	-
VES1277	＞500b	＞500b	＞500b	＞500b	＞500b	＞500b	＞500b	＞500b	0	0	0	0	-	-
VES1278	S	S	S	S	S	S	S	S	1	1	0	0	Type 3-4)	-
VES1279	S	S	S	S	S	S	S	S	0	0	0	0	-	-
VES1280	no	no	no	no	no	no	no	no	ND	ND	ND	ND	-	-
VES1281	S	S	S	S	S	S	S	S	0	0	0	0	-	-
VES1282	S	S	S	S	S	S	S	S	0	0	0	0	-	-
VES1283	S	S	S	S	S	S	S	S	0	0	0	0	-	-
VES1284	S	S	S	S	S	S	S	S	0	0	0	0	-	-
VES1285	S	S	S	S	S	S	S	S	0	0	0	0	-	-
VES1286	S	S	S	S	S	S	S	S	0	0	0	0	-	-
VES1287	＞500b	＞500b	＞500b	＞500b	＞500b	＞500b	＞500b	＞500b	1	1	1	1	-	-
VES1289	S	S	S	S	S	S	S	S	0	0	0	0	-	-
VES1290	S	S	S	S	S	S	S	S	0	0	0	0	-	-
VES1293	S	S	S	S	S	S	S	S	1	0	0	0	Type 3-5)	-
VES1296	S	S	no	no	no	Sw	no	no	0	ND	1	ND	-	-
VES1297	＞500b	＞500b	＞500b	＞500b	＞500b	＞500b	＞500b	＞500b	1	1	1	1	-	-
VES1298	S	S	S	S	S	S	S	S	0	0	0	0	-	-
VES1299	S	S	S	S	S	S	S	S	0	0	0	0	-	-
VES1300	S	S	S	S	S	S	S	S	0	0	1	1	-	-
VES1301	S	S	S	S	S	S	S	S	0	0	0	1	-	-
VES1303	S	S	S	S	S	S	S	S	0	0	0	0	-	-
VES1304	S	S	S	S	S	S	S	S	0	0	0	0	-	-
VES1305	S	S	S	S	S	S	S	S	0	0	0	0	-	-
VES1307	S	S	S	S	S	S	S	S	0	0	0	0	-	-
VES1308	S	S	S	S	S	S	S	S	0	0	0	0	-	-
VES1309	S	S	S	S	S	S	S	S	0	0	0	0	-	-
VES1310	S	S	S	S	S	S	S	S	1	0	0	0	Type 3-5)	+
VES1311	S	S	S	S	S	S	S	S	0	1	0	0	-	-
VES1312	＞1kb	＞1kb	＞500b	＞500b	＞1kb	＞1kb	＞500b	＞500b	0	0	0	0	-	-
VES1313	S	no	S	S	S	S	no	no	1	0	1	ND	Type 2-2)	-
VES1314	S	S	S	S	S	S	S	S	1	0	0	1	Type 2-2)	-
VES1315	S	S	S	S	S	S	S	S	0	0	0	0	-	-
VES1316	S	S	S	S	S	S	S	S	0	0	0	0	-	-
VES1317	S	S	S	S	S	S	S	S	0	0	0	0	-	-
VES1318	S	S	S	S	S	S	S	S	0	0	0	0	-	-
VES1319	S	S	S	S	S	S	S	S	0	0	0	0	-	-
VES1320	S	S	S	S	S	S	S	S	0	0	0	0	-	-
VES1321	S	S	S	S	S	S	S	S	0	0	0	0	-	-
VES1322	S	no	S	no	S	S	no	no	1	1	0	ND	-	-
VES1323	S	S	S	S	no	no	S	S	0	0	ND	0	-	-
VES1325	S	S	S	S	S	S	S	S	0	0	1	0	-	-
VES1326	S	S	S	S	S	S	S	S	0	0	0	1	-	-
VES1327	S	S	S	S	S	S	S	Sw	0	0	0	1	-	-
VES1329	no	no	no	no	no	no	no	no	ND	ND	ND	ND	-	-
VES1330	S	S	S	S	S	S	S	S	0	1	0	1	-	-
VES1331	no	no	no	no	no	no	no	no	ND	ND	ND	ND	-	-
VES1332	no	no	no	no	no	no	no	no	ND	ND	ND	ND	-	-
VES1333	＞1kb	＞1kb	＞1kb	＞1kb	＞1kb	＞1kb	＞1kb	＞1kb	0	0	0	0	-	-
VES1334	S	S	S	S	S	S	S	S	0	0	0	0	-	-
VES1335	S	S	S	S	S	S	S	S	0	0	0	0	-	-
VES1336	no	Sw	Sw	Sw	Sw	Sw	no	no	1	1	0	ND	Type 1	-
VES1337	S	S	S	S	S	S	S	S	0	1	0	0	-	-
VES1338	S	S	S	S	S	S	S	S	0	0	0	0	-	-
VES1339	＞500b	＞500b	＞500b	＞500b	＞500b	＞500b	＞500b	＞500b	1	1	1	1	-	-
VES1340	S	S	S	S	S	S	S	S	0	0	0	0	-	-
VES1341	S	S	S	S	S	S	S	S	0	0	0	0	-	-
VES1342	S	S	S	S	S	S	S	S	0	0	0	0	-	-
VES1343	＞500b	＞500b	＞500b	＞500b	＞500b	＞500b	＞500b	＞500b	1	1	1	1	-	-
VES1344	＞1kb	＞1kb	＞1kb	＞1kb	＞1kb	＞1kb	＞1kb	＞1kb	0	0	0	1	-	-
VES1345	no	no	no	no	no	no	no	no	ND	ND	ND	ND	-	-
VES1346	S	S	S	S	S	S	S	S	0	1	0	0	-	-
VES1347	S	S	S	S	S	S	S	S	0	0	0	0	-	-
VES1348	S	S	S	S	S	S	S	S	0	0	0	0	-	-
VES1349	＞1kb	＞1kb	＞1kb	＞1kb	＞1kb	＞1kb	＞1kb	＞1kb	0	0	0	0	-	-
VES1350	S	S	S	S	S	S	S	S	0	1	0	0	-	-
VES1351	＞1kb	＞1kb	＞1kb	＞1kb	＞1kb	＞1kb	＞1kb	＞1kb	0	0	0	1	-	-
VES1352	no	no	no	no	no	＞1kb	no	no	ND	ND	1	ND	-	-
VES1353	＞500b	＞500b	no	no	＞500b	＞500b	＞500b	＞500b	0	ND	0	0	-	-
VES1354	S	S	no	no	S	S	no	no	0	ND	0	ND	-	-
VES1355	S	S	S	S	S	S	S	S	0	0	0	0	-	-
VES1356	S	S	S	S	S	S	S	S	0	0	0	0	-	-
VES1357	S	S	S	S	S	S	S	S	0	0	1	0	-	-
VES1358	S	S	S	S	S	S	S	S	1	0	0	0	Type 3-3)	-
VES1359	S	S	S	S	S	S	S	S	0	0	0	0	-	-
VES1360	S	S	S	S	S	S	no	no	0	0	0	ND	-	-
VES1361	＞1kb	＞1kb	＞1kb	＞1kb	＞1kb	＞1kb	＞1kb	＞1kb	0	0	0	0	-	-
VES1362	S	S	S	S	S	S	S	S	0	0	0	0	-	-
VES1363	＞500b	＞500b	＞500b	＞500b	＞500b	＞500b	＞500b	＞500b	1	1	1	1	-	-
VES1364	＞500b	＞500b	no	no	＞500b	＞500b	no	no	1	ND	1	ND	-	-
VES1365	＞500b	＞500b	＞500b	＞500b	＞500b	＞500b	＞500b	＞500b	0	0	0	0	-	-
VES1366	C	C	S	S	C	C	no	＞500b	0	0	0	1	-	-
VES1367	＞1kb	no	no	＞1kb	no	no	＞1kb	＞1kb	0	1	ND	0	-	-
VES1368	S	S	S	S	S	S	S	S	0	0	0	0	-	-
VES1369	no	no	no	no	no	no	no	＞500b	ND	ND	ND	1	-	-
VES1370	S	S	S	S	S	S	S	S	0	0	0	0	-	-
VES1371	S	S	S	S	S	S	S	S	0	0	0	0	-	-
VES1373	S	S	S	S	S	S	S	S	0	0	0	0	-	-
VES1375	S	S	S	S	S	S	S	S	0	0	0	0	-	-
VES1376	S	S	S	S	S	S	S	S	0	0	0	1	-	-
VES1377	S	S	S	S	S	S	S	S	0	0	0	0	-	-
VES1378	S	S	S	S	S	S	S	S	0	0	1	0	-	-
VES1379	S	S	S	S	S	S	S	S	0	0	1	1	-	-
VES1380	no	no	＞1kb	no	no	＞1kb	＞1kb	＞1kb	ND	0	1	0	-	-
VES1381	S	S	S	S	S	S	S	S	0	0	0	0	-	-
VES1382	S	S	S	S	S	S	S	S	0	0	0	0	-	-
VES1383	＞500b	＞500b	＞500b	＞500b	＞500b	＞500b	＞500b	＞500b	1	1	1	1	-	-
VES1384	S	S	S	S	S	S	S	S	0	1	0	0	-	-
VES1385	S	S	S	S	S	S	S	S	0	0	0	0	-	-
VES1386	S	S	S	S	S	no	S	S	0	0	1	0	-	-
VES1387	S	no	S	S	S	S	S	S	1	0	0	0	-	-
VES1388	no	no	no	no	no	no	no	no	ND	ND	ND	ND	-	-
VES1389	＞1kb	＞1kb	＞1kb	＞1kb	＞1kb	＞1kb	＞1kb	＞1kb	0	0	0	0	-	-
VES1390	S	S	S	S	S	S	S	S	0	0	0	0	-	-
VES1391	Sw	Sw	no	no	Sw	Sw	C	C	1	ND	0	0	Type 1	-
VES1392	S	S	S	S	S	S	S	S	0	0	0	0	-	-
VES1393	＞1kb	＞1kb	＞1kb	＞1kb	＞1kb	＞1kb	＞1kb	＞1kb	0	0	1	0	-	-
VES1395	S	S	S	S	S	S	S	S	0	0	0	0	-	-
VES1396	＞500b	＞500b	＞500b	＞500b	＞500b	＞500b	＞500b	＞500b	1	1	1	1	-	-
VES1397	S	S	S	S	S	S	S	no	0	0	0	1	-	-
VES1398	＞500b	＞500b	＞500b	no	＞500b	＞500b	＞500b	＞500b	0	1	0	0	-	-
VES1399	S	S	S	S	S	S	S	S	0	0	0	0	-	-
VES1400	＞500b	＞500b	＞500b	＞500b	＞500b	no	＞500b	no	0	0	1	1	-	-
VES1401	S	S	S	S	S	S	Sw	Sw	0	0	0	0	-	-
VES1402	Sw	Sw	Sw	Sw	Sw	Sw	no	no	0	0	0	ND	-	-
VES1403	S	S	S	S	S	S	S	Sw	0	0	0	1	-	-
VES1404	S	S	S	S	S	S	S	S	0	0	0	0	-	-
VES1406	S	S	S	S	S	S	S	S	0	0	1	1	-	-
VES1407	S	S	S	S	S	S	S	S	1	0	0	0	Type 1	-
VES1408	S	S	S	S	S	S	S	S	0	0	0	0	-	-
VES1409	no	no	no	no	no	no	no	no	ND	ND	ND	ND	-	-
VES1410	no	no	no	no	no	no	no	no	ND	ND	ND	ND	-	-
VES1411	S	S	S	S	S	S	S	S	0	0	0	0	-	-
VES1412	no	no	no	no	no	no	no	no	ND	ND	ND	ND	-	-
VES1414	S	S	S	S	S	S	S	S	0	0	0	1	-	-
VES1415	S	S	S	S	S	S	S	S	0	0	0	1	-	-
VES1416	no	no	no	no	no	no	no	no	ND	ND	ND	ND	-	-
VES1417	S	S	no	no	S	S	no	no	1	ND	1	ND	Type 2-1)	-
VES1418	S	S	Sw	Sw	S	S	Sw	Sw	1	0	0	1	Type 2-2)	-
VES1419	S	S	S	S	S	S	S	S	0	0	0	0	-	-
VES1420	no	no	no	no	no	no	no	no	ND	ND	ND	ND	-	-
VES1421	S	S	S	S	S	S	S	S	0	0	0	0	-	-
VES1422	S	Sw	no	no	Sw	Sw	no	no	1	ND	0	ND	-	-
VES1423	S	S	S	no	S	S	Sw	Sw	0	1	0	0	-	-
VES1424	S	S	S	S	S	S	S	S	0	0	0	0	-	-
VES1425	no	Sw	no	no	no	no	no	no	1	ND	ND	ND	Type 1	-
VES1426	S	S	Sw	no	S	S	Sw	Sw	0	1	0	0	-	-
VES1428	S	S	S	S	S	S	S	S	0	0	0	0	-	-
VES1429	S	S	Sw	Sw	S	S	Sw	no	0	0	0	1	-	-
VES1430	S	C	＞1kb	＞1kb	C	C	no	＞1kb	0	0	0	1	-	-
VES1431	S	S	S	S	S	S	S	S	0	0	0	0	-	-
VES1432	S	S	S	S	S	S	S	S	0	0	1	0	-	-
VES1433	S	S	S	S	S	S	S	S	0	0	0	1	-	-
VES1434	C	C	Sw	no	C	C	Sw	Sw	0	0	0	1	-	-
VES1435	S	S	no	no	S	S	no	no	0	ND	1	ND	-	-
VES1437	C	C	C	C	C	C	C	C	ND	ND	ND	ND	-	-
VES1438	S	S	S	S	S	S	S	S	0	0	0	0	-	-
VES1439	S	S	no	no	S	S	no	no	1	ND	0	ND	Type 1	-
VES1440	no	no	no	no	no	no	no	Sw	ND	ND	ND	1	-	-
VES1441	S	S	S	S	S	S	S	S	0	0	0	1	-	-
VES1442	S	S	Sw	S	S	S	S	S	0	1	0	0	-	-
VES1443	Sw	Sw	no	no	Sw	no	S	no	1	ND	0	0	Type 1	-
VES1444	＞1kb	＞1kb	＞1kb	＞1kb	＞1kb	＞1kb	＞1kb	＞1kb	0	0	0	1	-	-
VES1445	S	S	S	S	S	S	S	S	0	1	0	1	-	-
VES1446	S	S	S	S	S	S	S	S	0	0	0	0	-	-
VES1447	S	S	S	S	S	S	S	S	0	0	0	0	-	-
VES1448	S	S	S	S	S	S	S	S	0	0	0	0	-	-
VES1450	S	S	S	S	S	S	S	S	0	1	0	0	-	-
VES1451	S	S	S	S	S	S	S	S	0	0	0	0	-	-
VES1452	S	S	S	S	S	S	S	S	0	0	0	0	-	-
VES1453	S	S	S	S	S	S	S	S	0	0	0	0	-	-
VES1454	S	S	S	S	S	S	S	Sw	0	0	0	1	-	-
VES1455	S	S	S	S	S	S	S	S	0	0	0	0	-	-
VES1456	S	S	S	S	S	S	S	S	0	0	0	0	-	-
VES1457	S	S	S	S	S	S	S	S	0	1	0	0	-	-
VES1458	S	S	S	S	S	S	S	S	0	0	0	0	-	-
VES1459	S	S	S	S	S	S	S	S	0	0	0	0	-	-
VES1460	S	S	no	no	S	S	no	no	0	ND	0	ND	-	-
VES1461	S	S	S	S	S	S	S	S	0	0	0	0	-	-
VES1462	no	no	no	no	no	no	no	no	ND	ND	ND	ND	-	-
VES1463	S	S	S	S	S	S	no	no	0	0	0	ND	-	-
VES1464	＞1kb	＞1kb	＞1kb	＞1kb	＞1kb	＞1kb	＞1kb	＞1kb	0	1	0	1	-	-
VES1465	Sw	no	Sw	Sw	Sw	Sw	no	no	1	0	0	ND	-	-
VES1466	C	C	Sw	Sw	C	C	Sw	Sw	0	0	0	1	-	-
VES1467	＞500b	no	Sw	no	Sw	no	Sw	no	1	1	1	1	-	-
VES1469	S	S	S	S	S	S	S	S	1	0	1	0	Type 3-5)	+
VES1470	S	S	S	S	S	S	S	S	0	0	0	0	-	-
VES1471	S	S	S	S	S	S	S	S	0	0	0	0	-	-
VES1472	S	S	S	S	S	S	S	S	0	0	0	0	-	-
VES1473	Sw	S	no	no	S	S	S	no	1	ND	0	1	-	-
VES1474	S	S	S	S	S	S	S	S	0	0	1	0	-	-
VES1475	S	S	no	no	S	S	no	no	0	ND	0	ND	-	-
VES1476	＞500b	Sw	no	no	no	no	＞1kb	＞1kb	1	ND	ND	1	-	-
VES1477	S	S	S	S	S	S	S	S	0	0	0	0	-	-
VES1478	＞1kb	＞1kb	＞1kb	＞1kb	＞1kb	＞1kb	＞1kb	＞1kb	0	0	0	0	-	-
VES1479	no	no	no	no	no	no	S	no	ND	ND	ND	1	-	-
VES1481	S	S	S	S	S	S	S	S	0	0	0	0	-	-
VES1482	＞500b	＞500b	no	no	＞500b	＞500b	no	＞500b	1	ND	1	1	-	-
VES1483	C	C	C	C	C	C	C	C	ND	ND	ND	ND	-	-
VES1484	no	no	no	no	no	no	no	no	ND	ND	ND	ND	-	-
VES1485	S	S	S	no	S	S	S	S	0	1	0	0	-	-
VES1486	no	no	no	no	no	no	no	no	ND	ND	ND	ND	-	-
VES1487	S	S	Sw	no	S	S	no	no	0	1	0	ND	-	-
VES1488	S	S	S	S	S	S	S	S	0	0	0	0	-	-
VES1489	S	S	S	S	S	S	S	S	0	0	0	0	-	-
VES1490	S	S	S	S	S	S	S	S	0	0	0	0	-	-
VES1491	S	S	S	S	S	S	S	S	0	0	0	0	-	-
VES1492	＞1kb	＞1kb	＞1kb	＞1kb	＞1kb	＞1kb	＞1kb	＞1kb	0	0	0	0	-	-
VES1493	S	S	S	S	S	S	S	S	0	0	0	0	-	-
VES1494	S	S	S	S	S	S	S	S	0	0	0	0	-	-
VES1495	S	S	S	S	S	S	S	S	0	0	0	0	-	-
VES1496	S	S	S	S	S	S	S	Sw	0	0	0	1	-	-
VES1497	S	S	S	S	S	S	S	S	0	0	0	0	-	-
VES1498	S	S	S	S	S	S	no	S	0	0	0	1	-	-
VES1500	S	S	S	S	S	S	S	S	0	0	0	0	-	-
VES1501	C	C	C	C	C	C	C	C	ND	ND	ND	ND	-	-
VES1502	S	S	S	S	S	S	S	S	0	0	0	0	-	-
VES1503	Sw	no	no	no	no	no	Sw	Sw	1	ND	ND	0	-	-
VES1504	S	S	S	S	S	S	S	S	0	1	1	0	-	-
VES1505	S	S	S	S	S	S	S	S	0	0	0	0	-	-
VES1506	S	S	S	S	S	S	S	S	0	0	0	0	-	-
VES1507	no	no	no	no	no	no	no	no	ND	ND	ND	ND	-	-
VES1508	S	S	S	S	S	S	S	S	0	0	0	0	-	-
VES1509	S	S	no	no	S	S	S	S	0	ND	0	0	-	-
VES1510	S	S	S	S	S	S	S	S	0	0	1	0	-	-
VES1511	S	S	S	S	S	S	S	S	0	0	0	0	-	-
VES1512	S	S	S	S	S	S	S	S	0	0	0	0	-	-
VES1513	S	S	S	S	S	S	S	S	0	0	0	0	-	-
VES1514	＞1kb	＞1kb	no	＞1kb	＞1kb	＞1kb	＞1kb	＞1kb	0	1	0	0	-	-
VES1515	no	S	Sw	no	S	S	no	no	1	0	0	ND	Type 2-1)	-
VES1516	S	S	S	S	S	S	S	S	0	0	0	0	-	-
VES1517	C	C	C	C	C	C	C	C	ND	ND	ND	ND	-	-
VES1518	＞500b	＞500b	＞500b	＞500b	＞500b	＞500b	＞500b	＞500b	0	0	0	0	-	-
VES1519	＞1kb	＞1kb	＞1kb	no	＞1kb	＞1kb	＞1kb	＞1kb	0	1	0	0	-	-
VES1520	S	S	no	no	S	S	no	no	0	ND	0	ND	-	-
VES1521	no	no	no	no	no	no	no	Sw	ND	ND	ND	1	-	-
VES1522	C	C	no	no	C	C	C	no	ND	ND	ND	ND	-	-
VES1523	S	S	S	S	S	S	S	S	0	0	0	0	-	-
VES1524	S	S	S	S	S	S	S	S	0	0	0	0	-	-
VES1525	no	Sw	no	no	no	no	no	no	1	ND	ND	ND	Type 1	-
VES1526	＞500b	＞500b	＞500b	＞500b	＞500b	＞500b	＞500b	＞500b	1	1	1	1	-	-
VES1527	S	S	no	Sw	S	S	S	S	0	1	0	1	-	-
VES1528	S	S	S	S	＞500b	S	S	S	1	0	1	0	Type 3-1)	-
VES1529	＞500b	no	＞500b	＞500b	＞500b	＞500b	no	＞500b	1	1	1	1	-	-
VES1530	S	S	S	S	S	S	S	no	0	0	0	1	-	-
VES1531	S	S	S	S	S	S	S	S	0	0	0	0	-	-
VES1532	C	C	C	no	C	C	C	C	ND	ND	ND	ND	-	-
VES1533	S	S	S	S	S	S	S	S	0	0	0	0	-	-
VES1534	S	S	S	S	S	S	S	S	0	0	0	0	-	-
VES1535	no	no	no	no	no	no	no	no	ND	ND	ND	ND	-	-
VES1537	no	no	no	no	no	no	no	no	ND	ND	ND	ND	-	-
VES1540	S	S	S	S	S	S	S	S	1	0	0	0	Type 3-3)	-
VES1541	S	S	S	S	S	S	S	S	0	0	0	1	-	-
VES1542	S	S	S	S	S	S	S	S	0	0	0	0	-	-
VES1543	S	S	S	S	S	S	no	no	0	0	0	ND	-	-
VES1544	C	C	C	C	C	C	C	C	ND	ND	ND	ND	-	-
VES1545	S	S	S	S	S	S	S	S	0	0	0	0	-	-
VES1546	no	no	no	no	no	no	no	no	ND	ND	ND	ND	-	-
VES1547	no	no	no	no	no	no	no	no	ND	ND	ND	ND	-	-
VES1548	＞1kb	＞1kb	＞1kb	＞1kb	＞1kb	＞1kb	＞1kb	＞1kb	0	0	0	0	-	-
VES1549	S	S	no	no	S	no	no	no	0	ND	1	ND	-	-
VES1550	S	S	S	Sw	S	S	no	no	0	0	1	ND	-	-
VES1551	C	C	C	C	C	C	C	C	ND	ND	ND	ND	-	-
VES1553	＞500b	＞500b	＞500b	＞500b	＞500b	＞500b	＞500b	＞500b	0	0	0	0	-	-
VES1554	S	S	S	S	S	S	S	S	0	0	0	0	-	-
VES1555	C	C	C	C	C	C	C	C	ND	ND	ND	ND	-	-
VES1556	＞1kb	＞1kb	＞1kb	＞1kb	＞1kb	＞1kb	＞1kb	＞1kb	0	0	0	0	-	-
VES1557	S	S	S	S	S	S	S	S	0	0	0	0	-	-
VES1558	C	C	C	no	C	C	C	C	ND	ND	ND	ND	-	-
§ The abbreviations for the material are listed in Table 1.
† The details for each type of primer are shown in Table 3. The sign "-" indicate that these primers are not used.
‡ The sign "+" indicate that these primers are used in the phylogenetic analysis.
¶ The amplification of azuki bean EST-SSR marker was examined in gel and scored. S; simple banding pattern of PCR product, Sw; simple banding pattern but weak signal, C; complex banding pattern of PCR product, ＞500b; size of PCR product was larger than 500bp, ＞1kb; size of PCR product was larger than 1kbp, no; no PCR product was observed.
¶¶ Polymorphisms between cultivated and wild accessions were recorded as 1, 0; no polymorphism, ND; polymorphism was not determined because of complex banding pattern or no PCR product
