# Supplementary material for: Detection of Genome Donor Species of Neglected Tetraploid Crop Vigna reflexo-pilosa (Créole Bean), and Genetic Structure of Diploid Species Based on Newly Developed EST-SSR Markers from Azuki Bean (Vigna angularis)
Source: PLoS One. 2014 Aug 25;9(8):e104990. doi: 10.1371/journal.pone.0104990 (PMC4143246; doi:10.1371/journal.pone.0104990)
Supplement: Table S3 — EST composition in non-redundant azuki bean EST sequences. (XLSX) [file pone.0104990.s003.xlsx]

## Sheet: Table S3
Table S3. EST composition in non-redundant azuki bean EST sequences.
	Library Name	Total	VEPS	VES
	Organ		Pods	Seedlings
All	Number of sequences	4896	1765	3870
	Number of sequences (contigs)	2350	692	1710
	Number of sequences (singlets)	2546	1073	2160
	Total length	4284790	1443121	3317860
	Average length	875	817	857
	Max length	2862	2186	2854
	N50 length	847	838	838
	A	1182931	384918	924827
	T	1190790	391025	924678
	G	947629	332654	723272
	C	963343	334515	745076
	N	97	9	7
	Total	4284790	1443121	3317860
	GC%	44.6	46.2	44.3
	Total(noN)	4284693	1443112	3317853
	G+C%(noN)	44.6	46.2	44.3
100bp≥	Number of sequences	4896	1765	3870
	Total length	4284791	1443121	3317860
	Average length	875	817	857
200bp≥	Number of sequences	4863	1732	3859
	Total length	4279703	1438198	3316205
	Average length	880	830	859
300bp≥	Number of sequences	4833	1714	3841
	Total length	4272270	1433834	3311690
	Average length	883	836	862
400bp≥	Number of sequences	4776	1684	3798
	Total length	4252367	1423515	3296592
	Average length	890	845	867
500bp≥	Number of sequences	4676	1647	3724
	Total length	4206709	1406898	3262624
	Average length	899	854	876
1Kbp≥	Number of sequences	912	185	554
	Total length	1186595	231421	730438
	Average length	1301	1250	1318
2Kbp≥	Number of sequences	20	1	14
	Total length	45078	2186	32092
	Average length	2253	2186	2292
