# Supplementary material for: Detection of Genome Donor Species of Neglected Tetraploid Crop Vigna reflexo-pilosa (Créole Bean), and Genetic Structure of Diploid Species Based on Newly Developed EST-SSR Markers from Azuki Bean (Vigna angularis)
Source: PLoS One. 2014 Aug 25;9(8):e104990. doi: 10.1371/journal.pone.0104990 (PMC4143246; doi:10.1371/journal.pone.0104990)
Supplement: Table S5 — Primer sequences, SSR motifs, expected sizes and EST sequences of the designed EST-SSR markers. (XLSX) [file pone.0104990.s005.xlsx]

## Sheet: Table S5
Table S5. Primer sequences, SSR motifs, expected sizes and EST sequences of the designed EST-SSR markers.
Marker	EST sequence namea)	Sequence length (bp)	Number of identified SSR	Forward primer (5'￫ 3')	Reverse primer (5'￫ 3')	Estimated PCR product size (bp)	SSR motif	Number of mismatch bases in SSR	SSR start position (bp)	SSR end position (bp)	Length of the motif (bp)
VES0001	VES02I05	1023	1	TGTTTCCACAGCAACACCAT	GTTGTAAAGGGCGTCATGCT	238	AT	0	345	424	80
VES0002	VES03I14	1009	1	GGATTTATTGACTTCAAAATGCAC	GATGGGGCCTGTTAAGATGA	260	AT	0	83	160	78
VES0003	VES02M08	947	1	GGGATCATGATATTGCATTGG	AATGTCAGCCAGCATGAGAA	298	AT	0	264	331	68
VES0004	VES03J24	928	1	ATTATAACTCGTGCGTGCCC	TCTGAAGGAACACGCTGATG	244	AT	0	328	383	56
VES0005	VES07B11	895	2	AGGATGGAAATGGCTAGGCT	ATCAAATCACATGAAGGCCC	158	AT	0	315	366	52
							AT	2	449	464	16
VES0006	Contig2158	1430	1	GTGTTCCATTCCCATTCCAC	ATTGGAGGGCCGTTAAGAGT	232	AAG	0	187	228	42
VES0008	Contig1842	989	1	CCTGCTCGGAATGAGAGTTC	CCCACATGGACTTTGTTTTT	104	GGT	0	568	597	30
VES0009	VES09H11	857	1	TCTCTCACCCCCTTAACCCT	TCGCAGAATTCGGAGAACTT	245	AG	0	46	83	38
VES0010	Contig1584	1320	1	AAAATCAGAAGCTCCCCTCC	TGGACTTTGCTGCTGCTAGA	151	AAT	0	158	193	36
VES0013	Contig1986	653	1	CGAAACCTTTTCAGCACCTC	CACCCTTTCGTCCACTCAAT	226	GGC	0	208	234	27
VES0014	VES10K07	852	1	CACACATCCAGTGCCATTTC	AAATCCTGGAGGCCCTCTT	253	ATC	0	542	565	24
VES0015	Contig1853	1465	1	AATAGGCCATGCTGTCCTTG	AGTAATCCAGGCGGTGATTG	186	AGC	0	576	602	27
VES0016	VES05J10	705	2	CACCAAAGTGGTATCGtGGA	AAAGAAAAAGGGGAGGGGAT	298	AAG	2	373	387	15
							ATC	0	226	249	24
VES0017	VES06G06	806	1	ACGAAAGAGTCCGCTTGAAA	GATGGAAGGGGTTGTTGCTA	138	AAC	0	311	334	24
VES0018	VES06M24	793	1	CATTCCAATCCCAAATGGAC	TGCTTGAAATAGGTGGGGAG	214	AGC	0	58	87	30
VES0019	VES07A06	1202	1	GGCTCACACTCATTCTTCCC	TCACACGAGCTGTCTATGCC	246	ATC	0	176	196	21
VES0020	Contig2137	977	1	AAGCAAGCCTTCCATGCTAA	TGCTGATACAAAGGCTGCTG	247	ATC	0	362	394	33
VES0021	Contig2208	2003	1	GAGTCACATGCAAAAGGTCG	GGAACACTGTGTGCAAGATCA	248	ACT	0	1910	1930	21
VES0022	Contig1929	873	1	CTGTTCCCGGACATTGTTCT	GCTCAGCGATCAAATTCCTC	269	GGT	0	479	508	30
VES0023	Contig978	1423	1	CATGGCGAAGAAGAAGGAAG	TTGTGAAACACCATCCATGC	276	AGC	0	59	85	27
VES0024	Contig128	785	1	GCTCCAGAGAGAGGAGCAAA	CCAATTGCCCTTGATCATTC	281	AT	0	120	143	24
VES0025	VES09A15	830	1	CCCACTCTTGGAATGGAAAA	TTGGTGAGCAATGTTGTGGT	203	AT	0	134	157	24
VES0026	Contig1683	692	1	TCCCTTACTGTTAGGCCATCC	AGGTCCACAACTTCCACCAA	252	AAAT	0	594	609	16
VES0027	Contig1998	856	1	TCTTTGGCGAGTTGATGATG	CCAGGGTGGTGAATGACTTT	273	ACG	0	194	211	18
VES0028	Contig1115	883	2	CCTGAGCAACATCGGAATCT	TCCCTTCCTTTAACCCCAAC	284	AAG	0	462	488	27
							GGA	2	478	492	15
VES0029	Contig1863	1140	1	TGCTACACAAAACCAAGGCA	AAACGTAGCTACCACCACCG	93	ATC	0	32	49	18
VES0030	VES04C03	582	2	GCCACAAGCTCAAAGACCTC	ATTCAGGGATGGTGACAAGC	279	AAC	2	296	316	21
							AAG	0	317	337	21
VES0031	VES05I14	829	1	ACCTTTCGGCATTTTCCTCT	AAGAAGAAGGGGTTCGCATT	99	GGA	0	135	158	24
VES0032	VES05I16	735	1	ACAGTGGTGGAGTGGACCTC	TCACGTGTCTCCAGTTTTGC	128	ACT	0	491	511	21
VES0033	VES05P14	736	1	GGAGGGGAAGAAGGAGAATG	CCCACTCATTCAACAGGCTT	251	ATC	0	405	425	21
VES0034	Contig1289	859	1	AGATGAGCAACCCATGAAGG	TTATCATCGACCATGCCAGA	147	AAG	0	353	373	21
VES0035	Contig1798	1215	1	GCCCCAACCATAACCCTAAT	GGGATCGTAGGAGGTGGAAT	233	GGA	0	669	692	24
VES0036	VES06H20	818	1	TCCCTTGTTTTTCGATCTGG	AAATTCGGGCAGAATCACAG	230	AAC	0	121	141	21
VES0037	Contig2005	771	1	ACCAATCACACCCACATCAA	ATCATCAACTCCTGGGAACG	291	AAT	0	717	737	21
VES0038	Contig2340	1742	1	TGCTTGCCTTTTTCTTTTCC	GAGCAGAGGAGATTTTTGGG	233	AAC	0	1460	1477	18
VES0039	Contig2338	1208	2	AACTTACCCACCTGCAAACG	GAGGAGGGTGAACTGGAACA	215	ATC	1	393	413	21
							GGT	0	279	308	30
VES0040	VES07K23	771	1	GGAACAGTGTCAGAGAGCCC	TTCCCAAAGATCATTTTCGC	271	AAG	0	311	337	27
VES0041	VES08K22	779	1	TGGAGATCAACAGACAGACCA	GATCAGAAGGTAGCAAGCCG	281	AGC	0	162	182	21
VES0043	Contig760	868	1	CTTGGGATGCTTTGTTTGGT	CATCAGCTAGTGAAAGCCCC	164	GGC	0	549	572	24
VES0044	VES10H08	836	1	CCTCATTCTTACATCCTTAAACACTTG	CCAGAAGAATCACCAGCCAT	97	AAG	0	51	74	24
VES0045	Contig1888	913	1	TCCCAACCGTCAAGTTTACC	TTCATCTTGACAATGCGGAG	213	AGC	0	268	288	21
VES0046	Contig2151	951	2	CCGAACCCTATCTTGTGTGG	GTGATCGATGAGGGAAGGAA	252	AAG	0	198	221	24
							AAT	2	167	181	15
VES0047	Contig797	957	2	CACGAACGCAATTTAAAGCA	TCGTGTTCGACAAGCTCAAC	300	AAG	1	412	456	45
							GGA	2	423	446	24
VES0048	Contig1496	860	1	AGATTCTTCTGCGGGCTCTT	GCCGACAAGGTCAAGGAATA	138	AGC	1	252	281	30
VES0049	VES05H24	689	1	GGAGGGAATAgAGGTGGGAA	CCCTTCATCCCTAACCCATT	218	GGT	1	391	423	33
VES0050	Contig2026	1178	1	TCAATCCCGACACAAAATGA	GCTAAATTGGTTGCACGGTT	206	ATC	1	258	287	30
VES0051	VES06I24	810	1	GCGAGAACCTTCTTACCCCT	TCCTGCAAGAGACTGTGGTG	289	GGGT	1	125	152	28
VES0052	Contig2087	1237	1	GGAAAAACGGCGAAACAATA	CTTTCCCTGAGGCAGACAAG	288	AGC	1	1009	1035	27
VES0053	Contig1136	1027	1	CGCCTTCTTCTTCACTCCAC	AGCAGAGAAGGGCAAGTTGA	147	AG	1	152	173	22
VES0054	Contig1692	1433	1	CAAGCCCTTGCTTTCTCTTG	GAATGGCAGCTCAGGTCTTC	220	ATC	1	243	269	27
VES0055	VES06I10	740	1	ACCTCAAAACCCACCACAAA	GCTGCCATGCACTGCTACTA	152	GGT	1	98	127	30
VES0056	VES10A05	751	2	CTACGGGGGAAGTTGGTGTA	AAACACCGGTTCAGACCAAG	175	GGA	1	398	421	24
							GGT	2	425	442	18
VES0057	Contig2235	2399	1	CAAGAAGGAATTGGAATCGG	CGAAATGAATTTTTAGTTCCGC	220	AT	1	2144	2165	22
VES0058	Contig1314	878	1	CTTCCTCCTCCGCTTCTTCT	GAGTGATGGAAGGAGCTTCG	173	AG	1	98	119	22
VES0059	Contig1209	1211	1	GTCACCGCCTCTCATCTCTC	TCATCGGAACCAAATAAGGC	254	AG	1	961	984	24
VES0060	VES02C11	881	2	CGATTGCCAAGCACAGACTA	ACAACCGATGACCCTCTCAC	247	ATC	1	282	302	21
							GGA	1	192	215	24
VES0062	Contig1570	1225	1	GGTGTCGGTCTGTGTCATTG	TAAGGCAAAGGGGTTGAATG	283	ATC	1	1024	1044	21
VES0063	Contig1684	1196	1	TCTTTCCATCAATTCCCTGC	GTCCATGAGGGTTGCTTGTT	263	GGT	1	230	250	21
VES0064	Contig516	826	1	ACGACAACGATGACGATGAA	ACGAAGCGATTGTTCTCGAT	253	ACG	1	271	291	21
VES0065	VES04M07	826	2	GGTGACGCTGTTTTCCATTT	GCTTTCTCACCCAGCAAGTC	157	AAG	2	125	142	18
							AAG	1	147	164	18
VES0066	Contig2071	1232	1	CCCCTTCTCTTCCCTCAATC	TTTTGGGTCTGGAACTCGTC	217	ACG	1	404	436	33
VES0067	Contig1255	820	1	AACACATCAATCAATCCCGA	GCTTGCAGGCTCTCAACTCT	140	ATC	1	240	263	24
VES0068	VES04P03	843	2	CACTCCAATCTTCAGCACCA	ACGTGGAGGTCACTGTAGGG	111	AAC	1	161	175	15
							AAC	1	164	178	15
VES0069	Contig385	834	1	ACGAAATTCTGCCCAAACAC	TGTTGCATATGACGGTTCGT	299	AAC	1	492	515	24
VES0070	Contig2056	1592	1	GACCCTTTTGGGACTGAACA	AGGGAACCGAGTAGCTGGAT	252	ATC	1	1146	1166	21
VES0071	Contig1527	813	1	AAGAAAGATGATGCGCCTGT	ACTTTCCTCAGCAACTGCGT	291	AAG	1	327	344	18
VES0072	VES21K03	749	1	TAAGACCATCCGTTGTGTGC	ATGGGCTTAGCAATAAGCGA	176	GGC	1	316	339	24
VES0073	Contig284	798	1	TGATGATCGGTGTTCTTGGA	CAGTGGAAGGACTGGGTTGT	220	AAC	1	206	226	21
VES0074	Contig691	862	1	CCAAAACCCTAACTCGTCCA	GAGACCTAAACACCCGTCCA	267	AAG	1	293	310	18
VES0075	Contig884	989	1	CTGACAGGATCCTCGGAAAC	TGTTGAGGTTCTTCAGCGTG	157	GGA	1	321	341	21
VES0076	VES05L18	818	2	CTGCCAAAACTGGAGTGACA	GATGAAGGGGAATAGAGGGG	238	AAG	1	157	183	27
							ATC	2	155	169	15
VES0077	Contig1838	1026	1	CAAAGGCCATCCTCAACTTC	TCCCGAAAACAGTTCACCTC	166	GGA	1	701	724	24
VES0078	Contig1741	710	1	AAGGGAAAGGAACAACACCC	GAGGTGGTGCTGGAATAGGA	189	GGT	1	339	359	21
VES0079	Contig2038	1505	2	TCTTGCTTTCCTTTGACGCT	TGGGAGAGGGAATCATGAAG	255	GGA	2	145	159	15
							GGC	1	193	216	24
VES0080	Contig1785	1154	1	CGCGTTTTCTCCTCTTAACC	ACCCTCAAGTTCACCAAACG	283	AAG	1	49	66	18
VES0081	VES07E02	887	3	TCAGCGACTCAATCAGGATG	GCTGGAGATGGTTCATTGGT	298	AAC	2	488	505	18
							AGC	1	467	493	27
							AGC	1	500	520	21
VES0083	Contig1452	845	1	TTCTTCACCCTCTCCTCCCT	TGAACTCAGCAAAGTCCACG	241	GGT	1	121	141	21
VES0084	VES07N09	658	1	GGTGGGAAATTGAAGCTGAA	TCTCCTCTCTGCCGGAGTAA	246	AAG	1	142	165	24
VES0085	Contig1943	998	1	TTGATACGGCCACTTTCTCC	CGGATTGGTTGTTTTCACCT	268	AC	1	124	141	18
VES0086	VES08P16	818	1	GGCATGGAGAAGCAAATCAT	CTTTGAATCTGCAGTGCTGG	228	GGA	1	519	542	24
VES0087	Contig1612	1050	1	CGGCCTTATCTCTATCTTCTGC	TTAGGCTTCCACGTAATGGG	94	AG	1	27	48	22
VES0088	VES11F21	812	1	CGTGGGGATGGTCTGTACTT	AATGCTAAATGCTCATGGGG	203	ATC	1	258	275	18
VES0089	Contig1978	1676	1	CATCCCCTCAAAAAGGAACA	GAGTTCACTGAGGCCGAAAG	223	GGA	1	1378	1404	27
VES0090	VES11P03	847	2	TCAACCTCTCCAATCGTTCC	TGGCTGAGATTCAGCACAAC	211	ACG	1	234	254	21
							GGC	0	218	244	27
VES0091	Contig1866	1452	1	CAGCACATTACAAGGcAGACA	GTTCgCCAATCGTTCAGAAT	204	AAAT	1	1138	1157	20
VES0093	Contig2165	882	1	CCTTCCATGTGAGGCTGATT	CGGGAGTATCGATCCACTGT	168	AC	1	71	90	20
VES0094	Contig659	840	9	AGGCCATTGATATTTGATTCC	GCATCACTCTCCAGATGCAA	252	AG	2	45	60	16
							AG	2	23	38	16
							AG	2	25	40	16
							AG	2	27	42	16
							AG	2	31	46	16
							AG	2	33	48	16
							AG	2	35	50	16
							AG	2	39	54	16
							AG	2	41	56	16
VES0095	Contig763	902	1	TATTCCCATCCCATTTCCAA	AGCGGAGTCCACCTTTTTCT	156	AG	1	715	730	16
VES0096	Contig1296	1260	1	ACCCCATTTACCTTCATCCA	CTTCATTTTGGGTGGGAAGA	240	AAAC	1	160	175	16
VES0097	VES05H13	852	1	TACCCTCATCCATGGCAAAT	TCGATTATGATGAGGGAGGG	196	AAAG	1	36	51	16
VES0098	Contig1284	1063	1	AAACCAACCACACCAACCAT	CATGTTTCGGAGTGAGAGCA	91	AAAC	1	267	286	20
VES0099	VES07I03	622	1	GCTGTGAATTGGAACACCCT	TGAATTCCCTTTGAGTTCACAC	247	AT	1	571	592	22
VES0100	VES07P13	819	1	GCGCGTCTGTATCGTGAC	AAACTCAACCATTTCACCGC	297	AG	1	19	34	16
VES0103	VES09C01	511	1	GCCAAGTTTCCAACCTAAAGAA	TGAGTTTGCAGACAACAGCC	270	AAAG	1	210	225	16
VES0104	VES09E08	742	1	ACGTCTGTGAAGTGCTGCTG	TGTGACGTTTCAGAGCTTCG	178	AG	1	531	548	18
VES0105	Contig1341	993	2	ATCAATCCAATCCAGACCCA	TGAAAATCTCCCGGATCTTG	166	GGA	2	194	208	15
							AATG	1	143	158	16
VES0106	VES09O19	818	1	AAAGTGCAAATGATGGGAGG	AATTTGCATATGGAGCTGGG	213	AAGC	1	424	439	16
VES0107	Contig449	871	1	GGGCAGAATCCTGTGACAAT	AGTAAAGGAGGTGGGGGTTG	215	AAAG	1	433	448	16
VES0109	Contig1956	2100	1	CACCTTGCTTTCTACCCCTG	CTTGGTTGGTGGTTTCCTGT	93	AAAG	1	190	205	16
VES0110	Contig1194	1006	1	AACCCTACCGTCACGATGTC	GATGACGCCGTATTTGAGGT	267	AAG	1	31	48	18
VES0111	Contig730	863	1	TTCGCATAGCAGCGAAGTTA	GGAACGATGAAGTGGGAAAA	105	AAG	1	96	113	18
VES0112	VES02C24	727	1	TGGACAGGATGCAGAGTGAG	CCTGAAGGTGGAAAGAGCAG	137	AAC	1	162	179	18
VES0114	Contig1958	836	1	CCTCTCAAAATGTCCGAACC	GAGGACAGGGTTTCGATCAG	200	GGC	1	144	158	15
VES0115	Contig27	863	2	GAAGCCAAAACCTTGTCCCT	GGTGTTGTGCCTTGGAAGAT	262	AAG	1	280	300	21
							GGA	2	276	290	15
VES0116	Contig1642	878	1	TCTCTCAAATGGTGTGGGTG	ATTGATTGCAGCTTCAGCCT	262	AAG	1	115	132	18
VES0117	Contig2143	1010	1	TGACAAGGCAATGCAACTTC	CTTGGTAACACGATGCTGGA	250	GGC	1	466	483	18
VES0118	Contig2287	1787	1	CATCCTCCTTACATTCCCCA	CGCACATATTCGTCACATCC	184	GGT	1	1322	1336	15
VES0120	VES03D19	719	1	AATCCATCGCACCTTACACC	GGCTCGATGACAGGAAAGAG	246	AAC	1	125	145	21
VES0121	Contig1118	845	1	TGCTTCACTTGCATTTCAGG	CCCATACAGCACCATTTTCC	157	AGC	1	536	559	24
VES0122	VES03L22	863	1	TGGCCAAACTACCACAACAA	TTTGCAGGAGAGGGAGAGAA	176	GGT	1	215	232	18
VES0123	Contig1106	1148	1	TAGGCAGTAGGCATCAGGCT	AGAGATGGTAAACGGCATGG	269	GGT	1	438	455	18
VES0124	Contig1100	865	1	ACGATCATTCATCACCCCAT	ACGCAGGCAAAGGAAGAGTA	223	AAG	1	339	353	15
VES0125	Contig1523	565	1	CGGTTGAAGGCCTGAAATTA	CAATGGAAGTGAGCAGAGCA	95	ACT	1	408	422	15
VES0126	Contig1423	1364	1	GATGATGGTGATGCTTGTGG	TGGGTATGGTTATGGAGGGA	227	ATC	1	300	317	18
VES0127	VES04A02	1175	1	CAACTGTTTCCCCTTTCCAA	AAGGAGCCGAGCAATGTAGA	150	GGA	1	267	281	15
VES0128	VES04B04	874	1	TAAATCCACTCAACCGCCTC	GGTGAGCAGGGACAGAGGTA	215	GGA	1	185	202	18
VES0129	VES04B19	616	1	TGATTTGCTTTCCTGTGCTG	GATTTGTTTGAGGGGCAAGA	236	AAT	1	492	506	15
VES0130	Contig2066	1252	1	TCAATCTAAAGCATTGGGGC	GATCTCTGCGAGGGCTTGTA	177	GGT	1	952	966	15
VES0131	VES04L06	813	1	CCCAATTCAAACCCTATCCC	TACCTGGGTCCTTGTCCTTG	292	GGT	1	340	360	21
VES0132	Contig434	828	1	TGATGCAACATGGACCAACT	CAAAGGCAGAATTGGTGGTT	149	ATC	1	459	473	15
VES0133	Contig453	699	1	TTGATTTGTTGGGCGTGTAA	AATCACACCTCGTTTGGAGC	256	AAC	1	389	406	18
VES0134	Contig1920	2188	1	GAATGGCATTTACAACTTTCTAGTG	GCATCCTCCGTCATGTCTTT	209	ACT	1	2119	2142	24
VES0135	VES05C11	1255	1	TCCGGGTTGCTTCTTGTAAC	CTGGGGCAACACACTCTTTT	225	AAG	1	516	533	18
VES0136	Contig1734	1189	1	CAACGGCATGGAGGATAGTT	GTTCATCATCGTAATCGGGG	263	ACG	1	306	326	21
VES0137	Contig1989	825	1	TTCTGTTGCATCTCCACAGG	ATGCTCTTGCAAAGTTGGCT	266	AGC	1	260	277	18
VES0138	VES05E13	802	2	TGAAACCATGAATGCTCCAA	TGATTGTGCTTGCTGAAAGG	230	AAC	2	413	427	15
							ATC	1	363	380	18
VES0140	Contig1900	1018	2	CCAGCAACACAATCACCAAC	GAGGGAAAAGAGAAGGTCCG	170	AAG	1	287	307	21
							GGA	2	279	299	21
VES0141	VES05J03	860	1	CATCAGCACCAGCAACAACT	AGTAGGCCCAGAGTTCCCAT	204	AAC	1	158	181	24
VES0142	VES05O16	821	2	TCTCACACGCACAAACACAA	CCAGAGGAGAGTTGAGGCTG	299	GGT	2	133	150	18
							GGT	1	216	233	18
VES0143	Contig2030	1036	1	GCAAGCACTCACACAACACA	GGTGCCCAGTTGGGTTAGTA	253	AGC	1	244	261	18
VES0144	Contig231	691	1	TGAAGCTTTATTCGATGTTTCAA	TCGGCTAAAGGGTAAAGGGT	208	AAG	1	32	52	21
VES0145	Contig229	856	1	TCCACCTCTGCCACCTCTAC	GAAACAGCTTTTGGGAGCAG	300	GGT	1	230	256	27
VES0146	Contig2160	1137	1	CCCAACCAACATGACTCCTT	TTGGGTTTGAATTTTGAGGC	118	AAT	1	962	976	15
VES0147	Contig532	1170	2	TACCCCGGTTACTACCCTCC	TTATGGTAACGGCCTTCTGG	196	ATC	1	204	221	18
							ATC	1	225	242	18
VES0148	VES06A16	877	1	CCTTCTTCAGGATCTTCCCC	GAAAGGAAGCAGGGTGATTG	135	ATC	1	465	482	18
VES0149	Contig949	1182	1	TCATCAATGCATTACGCTGA	TGTGGGATAAACTCACCCCT	160	AAC	1	1097	1111	15
VES0150	VES06F16	479	2	GGTTTGGGTAACTGGGGAAT	GGTCATAATTCTGCCTGATGC	261	AG	0	364	385	22
							AGC	1	327	341	15
VES0151	VES06G04	809	1	CGTCCACGAAGAAGAGGAAG	GCTTTCTGAATATCGCGTCC	195	AAG	1	352	369	18
VES0152	VES06K22	843	1	GGGAAAAAGTTTCAATGGCA	ATCAAGTGGCTCTCGCTCAT	209	GGA	1	322	339	18
VES0153	Contig327	834	1	CCTTCGACGAGGAAGAAGTG	CGTCTGACATCCTGTTCCCT	223	AAG	1	376	390	15
VES0154	VES06M19	783	1	GATCGCATAGAGCGTTGTGA	TCACTGTCAGTCCCGAGTTG	160	AAC	1	405	419	15
VES0155	Contig2071	1232	1	ATGGTGGGGCCTTCTATTTT	GCAATCAATGTGCAACAACC	107	AAT	1	1099	1119	21
VES0156	VES06N08	837	1	ACCAAGCTCTACCCCGAGTT	AGGGGTTGAGGTTAGGGTTG	169	GGC	1	80	94	15
VES0157	Contig394	769	1	CTCCTGAGGAAATTCGCAAG	CTTCATTGGCGCTTCAAAAT	121	AAG	1	459	473	15
VES0158	VES06O09	867	1	ATTTTAACCCATTCGGCCAC	CTTGAAGACGGAGACGGTGT	186	GGC	1	79	93	15
VES0160	Contig302	555	1	CTGAAGCCATGGATTACGGT	TGTTAATGGGTGAGGGAGGA	280	AAG	1	397	417	21
VES0161	VES07E04	862	1	CACGAACACAGCGAACAAAT	GATGGGCCTGATGTGAAGTT	158	GGT	1	175	204	30
VES0162	VES07G10	820	1	CTGAAGTCCCGCTTGAAAAG	TGAAGCTCTGCACCATTTTG	184	GGA	1	377	394	18
VES0163	Contig2154	1337	1	CCACGTTTAGCAACAACCAA	TCTGCTCGATTTTCCTCGTT	181	AAG	1	38	58	21
VES0164	Contig2297	1198	1	ACGTTGTGACACAGATCCCA	TTACGGGGCCTAGAAACCTT	218	GGA	1	150	164	15
VES0165	Contig2070	1665	1	TCCAAAACATGAATTTGCCA	TTCAGCCTCCTTCGATATGC	237	AGC	1	1592	1609	18
VES0166	VES07P04	601	1	TCAATGGGATTACCCCAAAA	TCTGCAATAAGCAGTGACGG	206	GGT	1	149	166	18
VES0167	VES08F16	860	1	CGCGCCTCCTACTATCACTC	AATCGTTCACCACGAACTCC	249	GGC	1	440	454	15
VES0168	Contig1368	883	1	CAACGACAGAGAGACAGCGA	GAGAGGCCATGCTTCAGAAC	239	GGC	1	179	196	18
VES0169	Contig2078	1066	1	TCAAATCTCACTCACTCATTCTCA	ATTAGGGTGGTGAAGCCTCC	217	ATC	1	42	65	24
VES0170	Contig23	778	1	TTCGGGACATCACTGCATAA	TCGTGCTTTGCACAATCTTC	273	AAG	1	197	211	15
VES0171	Contig2071	1232	1	CCCCTTCTCTTCCCTCAATC	TTTTGGGTCTGGAACTCGTC	217	ACG	1	404	436	33
VES0172	VES08L22	829	1	AATCCTACCCTCCCGTTCTC	TTCAAAAGGGTCAACGGAAC	211	GGT	1	55	72	18
VES0173	Contig2228	1035	1	TCCATTTCCCTACTCACCCTT	TCGTACGATGGGTTGTCGTA	162	GGT	1	174	191	18
VES0174	Contig1890	1038	1	TCCCTTCTTTCTGCTTCCAA	GGCTTGATGGCAATGAAAGT	248	AGC	1	153	170	18
VES0175	VES09E06	1008	1	CTTTTCCACAGCCACCACAG	AGTTTTGATGGGTTCGTTGG	119	GGA	1	27	41	15
VES0176	VES09J19	924	1	CGGGCCAAAAAGATGTGTAA	TAAGCAAACAGGTTTTGCCC	203	AAG	1	40	63	24
VES0177	VES09L23	833	1	AAGAACCGAGTGGGAAGGAT	CCCCAAAATCCAACATCAAC	174	AGC	1	332	346	15
VES0178	Contig445	741	1	GAAGGCCTATTTGTGGGGAT	CAGCAACAATAAGCTTGCCA	97	AGC	1	546	563	18
VES0180	VES09A19	653	1	TATTTCGGAGCTTTCTTCGC	AAAGGAAAATGGTTTTGGGG	130	ATC	1	71	88	18
VES0181	Contig2277	1426	1	AAGCCAGGATCAAAGCTTCA	GCTTCAGTTCCTCGCTCAAG	163	AAC	1	1120	1137	18
VES0183	VES10B15	832	1	CTTCAACCTCCACACCGTCT	CACAAACAACATCGGCAAAC	171	AGC	1	115	135	21
VES0184	Contig1727	1126	1	GCCATAGCTCTTTGCAGACC	GTGTGGGAGGGTACAGGAGA	245	AAG	1	816	836	21
VES0185	VES11A11	838	1	TAAGCGCCTCAAGTGGAAGT	CCACCAGAAGAAGAAACCGA	252	GGA	1	392	409	18
VES0186	VES11I07	635	1	GTCCGCCATTCAGCATTACT	TGGAAAGACCTTCCCAAAAA	184	AAG	1	481	495	15
VES0187	Contig1112	948	2	GTCACTTCAGGAGGAGCAGG	TGGTGATGATGAGTGGTGCT	233	ATC	2	327	350	24
							ATC	1	458	475	18
VES0188	Contig1704	1151	1	CCATGGACTCCAAAGGATTG	TCAGCATCAGCATTAGCACC	119	GGA	1	327	344	18
VES0189	Contig1009	1125	1	TGCAATTCCTGACAAAGACG	TGCTACGTCCCTTAGCCTTG	212	AAG	2	285	311	27
VES0190	Contig200	863	3	ACCCTCCTAAAGCCTTGCAT	CATCATGAAACCTGCACCTG	252	AAC	2	270	293	24
							GGA	2	390	404	15
							GGT	2	367	384	18
VES0192	VES10F08	813	3	TCTTCTGCTGCCATTGACAC	CCCCGGATGAAAAACCTAAT	241	AAG	2	78	92	15
							AAG	2	81	95	15
							AAG	2	84	98	15
VES0193	Contig757	853	1	GAGGGGTTGTTGAATGGTTG	TTGGTGACTGATGATGCGAT	154	AG	2	319	340	22
VES0194	Contig720	831	1	CAGATTTCGCAAAAATGGGT	AATATGGAGCACACCTTGCC	179	AAC	2	426	446	21
VES0195	Contig1652	1193	1	GGCCACATTACGACCTTCTG	TCTCACAGTTGGGGTGATGA	136	AAG	2	88	117	30
VES0197	VES04I24	742	1	AAGAAGAAGGAGGACGAGGC	ACACGAGGACCATTCTTTCG	283	GGA	2	237	257	21
VES0198	Contig2287	1787	8	CCTTCCCGTCTCAAATCTCA	GGTGGAGGTGGAGAGTGGTA	745	GGA	2	152	172	21
							GGT	2	767	781	15
							GGT	2	116	130	15
							GGT	2	209	223	15
							GGT	0	299	316	18
							GGT	0	437	454	18
							GGT	2	488	502	15
							GGT	0	575	592	18
VES0199	VES08G22	853	1	TCCTGCAAAGGTGCATGTTA	CTATCGGATGCCGACAAGAT	120	ATC	2	325	345	21
VES0200	VES11L01	833	1	CGTAAAGTCCTTCGAGTCCG	GTGACAGCAACTCCAACCAC	282	GGC	2	532	552	21
VES0201	Contig1967	1417	1	GGGGTAAGAGGAACACCCTT	ATAACGTGAAGCTGCGTCCT	274	AAG	2	1131	1151	21
VES0202	VES02E24	806	1	TCTAAGGAGCAAAGGCCAAA	GACGCAAAGAAACAGAAGGC	218	AAAG	2	349	368	20
VES0203	VES04E06	867	1	CTAATCTCCGCCTACCCCTC	GAGGATGGATGTTTCCGAGA	266	GGGA	2	84	103	20
VES0204	Contig1393	864	1	CACACCAACATTGCTTCACC	TCAGGATTTCCCGAAGAATG	297	AG	2	274	293	20
VES0205	VES09J13	573	1	CACGGTGGAGCTACGAATTT	TCTTCCTCCTCCTCCTCCTC	254	AAAT	2	332	351	20
VES0207	Contig496	780	1	TCACACTCACTTCCTCACGC	CCACGAGACCCTGACATTTT	145	AG	2	95	114	20
VES0209	VES02B17	900	1	AAACATTTTATTCATAGCAGAAGAGC	CAACTGTTGTGGTCGATTGG	284	AT	2	111	128	18
VES0210	Contig1734	1189	1	AATCCACACCAGACGTAGGC	CATCCCTAGCTTCTTCGTGC	168	ATC	2	782	799	18
VES0211	VES02D20	816	1	CCGTTCATTCTCGATTGGAT	AATCAGTGTTGCCCGAAAAC	298	ATC	2	366	383	18
VES0213	Contig2077	1165	2	CCCTCATCCCTCTTTCACAA	TCCACGAAACCCTCATCTTC	287	AAG	2	294	311	18
							AG	2	179	202	24
VES0214	VES02L11	793	1	CACCCCCAAACACACTTTCT	CCCGGAAGTCAAAAGATGAA	299	AAG	2	356	373	18
VES0215	Contig2032	1798	1	GGAATGGGGGAAAGAATGTT	TAGCATTCAGGGTGTGACCA	255	AAC	2	503	520	18
VES0216	VES02M07	841	1	TGGATCCCTCTCATCCACTC	AGATGCAAAACCTGAGGGTG	97	GGA	2	123	140	18
VES0217	VES02M22	740	2	CAAATCCGAAGCCTTGAAAC	ATGGGACTGATGAGGAGGTG	269	AAG	2	476	490	15
							AGC	2	314	331	18
VES0218	Contig1784	865	1	GTGGCCAAAATGCTTCCTAA	CGGATTTGCAAAGGAAGTGT	212	AGC	2	280	297	18
VES0219	Contig1793	1480	1	CCACTGGCATGAACTTCCTT	AACCACCCATGGTTTTTGAA	272	GGA	2	1153	1170	18
VES0220	Contig2254	1086	2	AACAGGCGGAAGGTCCTACT	CAGGAAATGACCAGACCACC	191	ATC	2	686	703	18
							GGA	2	718	735	18
VES0221	Contig2098	495	1	GTGCCTTTGGTCTCAACCAT	ACTCACATGTCCTTGCCTCC	94	AAG	2	74	91	18
VES0222	VES03D02	913	1	CATGCAAAGAATGTGCTGCT	TGCAGTTCAGGAAGGCTTTT	167	ATC	2	357	374	18
VES0223	Contig88	693	1	CTCCCTGACGAAACATGACA	cTATTTTTGCAGCGAGGAGG	180	ATC	2	106	123	18
VES0224	Contig2256	1364	1	CTCTGCGCTCTCCTCCTCT	TGACTTGAATACCCCGAAGC	213	GGC	2	1300	1326	27
VES0225	VES03F07	850	1	TCTCTTCTGCTGCGTTCAGA	ACTGTGTTTTGTCCGAAGGG	120	AAG	2	444	458	15
VES0226	Contig1864	835	1	TGATCCTCTTCACCCTCACC	CTGGTACACAGGGGAAGGAA	147	ATC	2	221	238	18
VES0227	Contig1099	837	1	TCTTTCGCTTCCCATTCTTC	TTGCAGAAAGGAACAATCCC	283	AG	2	62	79	18
VES0228	Contig2258	1356	1	GCTTGTGAGAGGGCAAAAAG	TTGAACCTTGGGAATTCTGG	246	AAC	2	245	262	18
VES0229	Contig724	843	1	AAAAGCATGATCACTGCATGTATAG	TGAAGGTCTGGACTGGCTCT	271	AAT	2	38	55	18
VES0230	VES03O19	802	1	TGATGCTATCAACAACCCCA	ATTGGACTGGGAAATTGACG	250	AAG	2	308	325	18
VES0231	Contig1843	983	1	ATGGATCTCATGGGTCTGGA	TTCCCGTGTTTAAACTTGCC	190	AGC	2	507	524	18
VES0232	Contig1699	1592	1	AGGGTATCGGAGCTGGTTTT	CATTTTCAGGCCTCTTTCCA	189	AGC	2	1214	1231	18
VES0233	Contig513	768	1	CCTCTTCTTCCTTTTCTTCCC	GCTTCTGGCAGCTCAACTCT	286	AG	2	34	51	18
VES0234	VES04F04	785	1	CTGTTGTCGTCTACTGGGCA	TCCCTGTTCTCAGTGGAGATG	277	AAT	2	312	329	18
VES0235	Contig677	1372	1	CAAGCAAGCCTAATTCTGCC	AATCCCGAACCTCGGTAATC	255	AGC	2	890	907	18
VES0236	VES04M10	804	1	GTTACCCGTCAAGAGACCCA	ATGTGGACGACTGGAAGACC	239	AAG	2	80	97	18
VES0237	Contig2154	1337	2	TTCCTCATCGTCGTCCTCTT	TTATTCCCCATGCTGTGTCA	113	ATC	2	1045	1059	15
							GGA	2	1035	1052	18
VES0238	Contig2106	1600	1	ATCCACAACAGCAGCAACAG	TACTGCAAATCACCGATCCA	166	GGC	2	1366	1383	18
VES0239	Contig1854	650	1	TTAGAGGATATTCACCGCCG	GGGGAAATTTTTCAGTACCCA	233	AAT	2	513	530	18
VES0240	Contig324	828	1	TACGTTAGCCCCTCCATGTC	GGTAGTGTCCCGACGAACAG	105	GGC	2	79	96	18
VES0241	Contig813	795	1	TTCTCTTCTGGCCACTCGTT	TCCTTATTGCCCTGCAATTC	275	ATC	2	408	425	18
VES0242	VES05H05	690	1	CCCTCTTATTTCCCTCTCCG	TTGTTGGTCTTTTTCTGCCC	256	AGC	2	275	292	18
VES0243	Contig2289	1661	1	GAGGGAGCCAACAAGTACGA	GAAGGCTTTGGTGACTCTGC	209	ACG	2	1024	1041	18
VES0244	VES05N20	891	1	TCAATTCCAATGGTGAAGCA	AGCCCTCAACTTACGGTCCT	222	ACT	2	479	496	18
VES0245	Contig1526	1663	1	TTCAGAGAGGGTCAACAGGG	GTTGGCGATTGAACGAAAAT	162	AG	2	46	63	18
VES0246	VES05P12	604	1	TTTCATGGTGGTGGTTGAGA	ACCCATTTTCTTGATTCCCC	133	AAG	2	62	79	18
VES0247	Contig805	883	2	GTGGACACCACAATGTCTGC	TACAGGAGGAAGCAGGAGGA	214	AAG	2	425	439	15
							ACT	2	393	410	18
VES0248	Contig1599	883	1	ATTCAGAATCCAAATCGCGG	ACACGTACAGAGGGATTGCC	182	GGT	2	42	59	18
VES0249	Contig1938	870	1	CTCTTCCTGCATTTTCCCC	ATGCTATCATCGATCCCAGG	283	AC	2	40	57	18
VES0250	Contig1506	1080	1	TTGTTCCTCTCCCATTCACC	TCATTCAGGTAATCCTCGGC	281	GGC	2	99	116	18
VES0251	Contig2016	851	1	TTCCCTTGGGAAGGAGAGAT	TGGTGGCGAGGGAGTTTA	111	GGT	2	562	579	18
VES0252	Contig2078	1066	1	AGTAACGTGGTTGGCGTAGG	GTCCTGCTTCTGCTGATTCC	126	AGC	2	762	779	18
VES0253	Contig2021	932	1	TTTACTTCTCGTGCGCATTG	TCTTCTCTGCCGTTAGCGTT	146	ACG	2	152	169	18
VES0254	VES07L18	822	1	TGCCATGAGCAGTGAATAGC	TTTCCAGTATCTGGCTTGGG	278	GGT	2	405	422	18
VES0255	VES07N11	852	1	ACAGCACCTAAGCTGGAGGA	TCCAATTCCCTATCGTCTCG	197	GGA	2	382	399	18
VES0256	Contig2039	1914	1	GGAGACGGCTGTGGAGATTA	AAAGTTCAGCTTCTTCGCCA	298	AGC	2	1404	1421	18
VES0257	VES08D22	825	1	GTGGTCTCCAACGGTGAACT	TCTTGGCGGATATCTGTTCC	232	GGC	2	122	139	18
VES0258	Contig1364	847	1	AAAACAGCGAAAGCAACCAT	TGGGAAGAGGAGGGAAATCT	241	ACG	2	159	176	18
VES0259	Contig440	866	1	AGTTGCAGACTTCAGCGTCA	TGCTGCCACTTCTTCTGTTG	227	GGA	2	285	302	18
VES0260	VES08M15	834	1	GACTGGCTCATCAAGAAGGC	GGTAGAAATAAAGGCCCCCA	216	AAC	2	153	170	18
VES0261	VES08N16	718	1	GGGTATGGTTATGGTGTGCC	TCCTCTTCATTTCTTGACCCA	179	AGC	2	516	533	18
VES0262	Contig1646	792	1	AGGGCCTCGAATCCTGTAAT	AAATGGATTATGCCACAGCA	226	AGC	2	569	586	18
VES0263	Contig155	813	1	TCTGACTCCACTGAAGCCCT	GTACTCCCCAAGGCGTAACA	261	GGA	2	447	464	18
VES0264	VES08G19	810	1	TCGACAACGCAATTCAGAAG	CGATCATCGTCGTTATGGTG	91	AAC	2	508	525	18
VES0265	Contig375	719	1	AAACTTCAGCGACACTGGCT	ACTTGGAACCACTTCATGGC	213	ACG	2	465	482	18
VES0266	VES09I18	795	1	TGGCTTCACTCACGTGTCTC	GCTGTTCGAGGAGATTTTGC	139	AAG	2	46	63	18
VES0267	Contig2049	835	1	GCTGTTCTGCTTTGCCTTCT	CGGGACACTGAAAAGTGGTT	91	GGT	2	183	200	18
VES0268	Contig2013	1074	1	CATAGGCCACAACCCAGATT	ACGGATGAGGAGGCACATAC	267	AG	2	156	173	18
VES0269	Contig2043	808	2	GAAGCACAAGGAGTTGCCTC	CTTAGCCTTGGGCTTGACAG	289	GGT	2	403	417	15
							AGC	2	367	384	18
VES0270	Contig41	787	1	ATTACCACCCTCTCGTTCCC	ATGACGTGGTGCTTTTCTCC	215	GGT	2	165	182	18
VES0271	Contig2274	2557	1	CAACTCCTTGGGGTTTTCCT	TGGTAGATGCTCTGGACCAA	264	AAG	2	797	814	18
VES0272	Contig1369	852	1	CCCCTTAGCCTCTCAAATCC	GTCGCAATGGTGATTCCTCT	300	GGA	2	166	183	18
VES0273	Contig100	825	1	TCAGCACACCGCTTTACTTG	CTTCTCGGTAGCGTTTCCTG	161	AGC	2	306	332	27
VES0274	Contig932	671	1	TTCAAGCTCAGGATGACGTG	AGTGCAGATCCTCTTTCCGA	180	ATC	2	374	391	18
VES0276	VES10P21	841	1	CCTCGCCCTTTACCTCTTCT	CGGTGATGTAATTGAGCGTG	251	GGA	2	267	284	18
VES0277	VES11C04	821	1	TTCAATATCGGAGGTCAGGG	TCTGCGGAGGAAACTGAACT	249	AAG	2	168	185	18
VES0278	Contig1181	818	1	CCAACTTTCCCAAGTTTCCA	TGTCCATACAGGGCATGAGA	293	AGC	2	547	570	24
VES0279	Contig321	881	2	GGCATCTCAACAACACGATG	GGAGGCTTCTTTTCCTCGAT	294	GGT	2	212	229	18
							ACG	0	42	62	21
VES0280	Contig310	781	2	ACCATGCCCAAAACCTACAT	CTGAACAGAAAGACGATGCG	267	ATC	2	337	354	18
							ATC	2	379	396	18
VES0283	Contig1844	936	2	GCCCAAACCAAAACCCTAAT	TTGTTGACGGTGTGGGAGTA	287	AAAT	2	254	269	16
							AAT	1	243	263	21
VES0284	VES02C19	800	1	ACCTTACACGGCTGGTGAAC	TTCCTTCGGTGAAGTGTTCC	211	GGGA	2	278	293	16
VES0285	VES02D17	740	1	TGTGAAACAAACTTTATTCAAAATGA	GGACGTTAATTTGGAAACGC	263	AAAC	2	78	93	16
VES0287	VES02H14	846	1	ACCTTCACTCCCTCCATTCC	GTGTCCGTACATTGCTGGTG	184	AG	2	57	72	16
VES0289	VES02P24	807	1	TGTCTGCAGCCGAAAAGTAA	CCCTCTAGCAATTCAGCCAG	298	AT	2	60	75	16
VES0290	VES02B01	356	1	ACGACAACGAAAGCCGTATC	AGAGCAGGCTGGATATCCTCT	181	AAAT	2	249	264	16
VES0291	Contig2252	1555	1	TGCTTGTTACATCCCTTCTCC	GCTCTAGCTTGAGGGGGAGT	145	AC	2	1438	1453	16
VES0292	VES03A02	543	1	AAGCCTCCAACCAGGAAGAT	TTTTGCTGGTTTTCCCTTTG	146	AAAC	2	60	75	16
VES0293	Contig1027	863	1	ACCTGGTAGCAGAGCAGCAT	GGACCGGTTTCACTCAAAAA	214	AG	2	261	276	16
VES0294	Contig2159	1185	1	TCCTGCGTACATATCCAGAAGA	CATGGCTGCCACTTCTATGA	114	AAAT	2	1079	1094	16
VES0295	VES03G24	872	1	TTTGTGCAGAAGGGTTTGTG	TCTCTCGCTTGAGAGTGCAA	280	AG	2	156	171	16
VES0296	Contig1455	900	1	AGGAAGAGTGGGTGTTGGTG	AAGAATGGGCAGAAGAAGCA	186	AG	2	118	133	16
VES0297	Contig1875	893	1	GCCATCGTCACCTTCCTAAA	CTGGTCCAGATGCAGGAAAT	206	AG	2	97	112	16
VES0298	VES03O12	862	1	GATCAGACCACCTTTCTCGG	AAACCAGGGGTATTGAAGGG	290	AAAG	2	78	93	16
VES0299	VES04C05	799	2	TTCATTTTGGAGGGGATTCA	CCTCCTCCAACACCTGTCTC	294	AAAT	2	344	359	16
							AAT	2	285	299	15
VES0300	Contig2174	1105	1	ACCAACACGTCCTTCTGCAT	CCATCCAACAATATCGACCC	257	AAAG	2	57	72	16
VES0302	VES04G03	759	1	TGCAGGGTTTGTCTGGAGAT	ACCATGGCATGTGCAAAATA	294	GGGA	2	188	203	16
VES0303	Contig1312	854	1	CGCGGAGCTCCTTGATAATA	GCGAATCATGCAGTCTCAAA	110	AAGC	2	695	710	16
VES0304	Contig1707	1163	1	GAAACTTCTGATCTCGGCCA	GAGCACCGAACAACCATTTT	218	AG	2	75	90	16
VES0305	Contig1992	1163	1	TATAGGGTTTTGGCTGACGC	GTGTTCGATGCGAAGGTTTT	155	AAAG	2	325	340	16
VES0306	Contig2210	1460	1	AAAGCTGCTGGCATTCCTAA	ACTGCAGCATTGCAAACAAG	137	AGGC	2	513	528	16
VES0307	VES04P22	848	1	TTTTCCAAGAAAATTGGTTGC	TCCTGGTACGGCCTTCATTA	177	AAAT	2	126	141	16
VES0308	VES05D05	849	2	CAGCTATTCCTGCAGCCTTC	AGGGAGGGGTAGCAAGTGTT	138	ATC	2	49	72	24
							AG	2	73	88	16
VES0309	VES05E06	1071	1	CAGCAAAAACAACAACTACAGCA	AAGAGCATGTTGGTGTTCCC	232	AAAC	2	88	103	16
VES0310	VES05H21	743	1	TCCAGGATTGTTTGATGGAAG	CATCTCCCCCGGTAAAGACT	209	AAAT	2	226	241	16
VES0311	Contig2247	1178	1	AGTATAATCGCAGGGCGAGA	AGAGAAAACGGGTCGGATCT	201	AAAG	2	28	43	16
VES0312	Contig620	1042	1	ACTCCCTTCTCTCTCTGCCC	TAATCGGGAGATCCAAGTCG	298	GGGA	2	291	306	16
VES0313	VES05O22	782	1	AAATGGCCACCAAAACACTC	CAGTGGGGAGCTGGTAACAT	233	AG	2	148	163	16
VES0314	Contig1739	497	1	CCTTCAAAAACTCGGGATCA	TCACATATTACAGAAAGGCCCA	297	AAAT	2	356	371	16
VES0315	VES06E24	801	1	TCTTAAGCCAAAGCCTCCTG	GGTGTTCATTGTGGTAGCCC	260	AAGC	2	344	359	16
VES0316	Contig1765	1321	1	TGCGTTTCTCACTCTTCCCT	GACAGCCTGAGAAAGTTGGC	284	AG	2	62	77	16
VES0318	VES06J12	857	1	TTTATGACCCCGTGCCTTAC	TGGGAGAGCAAGCAGGTAGT	286	AAAG	2	115	130	16
VES0319	Contig2326	1937	1	GAATTGATGGGCAAAACACC	GGAAGCGGCTTTTTCTTTCT	179	AG	2	1832	1847	16
VES0320	Contig157	592	1	TTGCGGGTTTGGAAAATAAG	TAACTGCTCCTCCCTTTCCC	297	AT	2	199	214	16
VES0321	VES07A20	835	1	GGTCATCCGTGGAAGTGA	TTAATCCTCCCTCGTGTTGG	118	AAAT	2	18	33	16
VES0323	Contig2145	1189	1	TGGGTATGAACCTTTCTATGGC	GCCTGGATAATAGCTGCCTG	242	AAAT	2	1096	1111	16
VES0324	Contig2253	1544	1	GGACTGTCTGGTGACTCTGG	TTGTGATCTCCCCAAAGACC	264	AAAG	2	74	89	16
VES0325	Contig2102	906	1	CTCTCCGACCTTAACCTCCC	TGAGTTTAGCGATGGCAGTG	133	GGGA	2	268	283	16
VES0326	VES07N17	836	1	TTTAACCCCAACGGAATCAA	CCGGTAATCCTGCTGAAGAA	282	AAAG	2	189	204	16
VES0327	Contig1231	835	1	GAATTTTGAAGTGCTTTTCCTCA	TCGTGTACCTTTCCCTCGAC	282	AAAG	2	120	135	16
VES0330	VES08H21	793	1	CACGACACCTTCATCACCAC	TGTTGTCGACAGCTGCTTCT	156	AAAG	2	256	271	16
VES0331	Contig322	646	1	GGCATGAGTAGGGAAGGTCA	CAGGAAGCAACCACTGAACA	218	AG	2	433	448	16
VES0332	Contig1547	1437	1	TAGGGTGCTTCTGCAGGATT	ATTGAATGCATTTGAACCCC	253	AAAG	2	486	501	16
VES0333	VES09D19	832	1	GTCTCCTCTCCAACCCAACA	GGCAAAGGTGGTGAAGATGT	259	AG	2	291	306	16
VES0334	Contig2225	758	1	GCTGTCTCCGTTTTCAGGAG	TTTCAACCGCTCAACTGATG	280	AC	2	529	544	16
VES0335	VES09P15	608	1	AGCAACCTAATCTCACAGGcA	TGCTGGaCCAGATGACAGAG	251	AT	2	157	172	16
VES0336	Contig1798	1215	1	TCAATCCAACACCCAGTCAA	CTATCTCGGTTTGGACTCGC	104	AT	2	1051	1070	20
VES0337	Contig917	1230	1	TTAACATCCCCAGACTTGCC	GTTGTTCACGATTAGGCCGT	206	GGGA	2	323	338	16
VES0338	Contig33	809	1	GGCTATAGAGAACGCGCAGA	ATATTTGTCGAGAGCGTCCG	139	AG	2	136	151	16
VES0339	VES10K16	841	1	AGCTCCTCTTCTCCGCTTCT	GACATTCCAGCAACCAATCC	275	GGGA	2	324	339	16
VES0340	VES10O15	788	1	GCACGATTCCTTCCACATTT	CGGAGTAGTGCAGCAACAAA	135	AAAG	2	97	112	16
VES0341	VES10G03	828	1	TTTGGAACAAACCCCAAAAA	CGGTTCGAATGGGACTCTAA	229	AAAC	2	371	386	16
VES0342	Contig142	759	1	CACACTGAACAACCGGAATG	CGTCTGTGGACCATTTCCTT	179	AAAC	2	89	104	16
VES0343	VES11B04	497	1	TGTCTTTTATCCTTCATGATTCACA	TTGTGGAGTTGGAAGGGAAG	167	AAAT	2	39	54	16
VES0345	VES11J08	950	1	AAACACGGAAAACACCGAAG	CTTTCTGGACTTGGACTCGC	232	AG	2	325	340	16
VES0346	VES11J09	862	1	ACCCTGAAGTGAACACAGCC	CGTTTCTCTTTTGCTCTGGG	211	AAAG	2	215	230	16
VES0347	Contig2042	895	1	GCCTCTCAAGCCCTCTTTTT	TGCATGATGTAGCCAGAAGC	177	AG	2	129	144	16
VES0348	VES11L02	755	1	CGGTGGAAGGCTGTTATGTT	TTCTATCAATCCACGCCCAT	118	AAAG	2	286	301	16
VES0349	Contig2322	1425	1	AGGCATGAGTAAGCCAATGC	TGCAATTATCAAGGCTAGAAAGC	294	AGC	2	833	847	15
VES0350	Contig1624	717	1	GGAGGAGAGCATAAAGCACG	GTGCACTCCCACTTGTGTTG	230	GGA	2	295	309	15
VES0351	Contig1598	1612	2	GCATCCCTTCATGACCACTT	GGCTCAAACCAGGTGGAATA	194	AAG	2	314	328	15
							GGA	2	297	311	15
VES0352	Contig2094	777	1	GCCAACCCTAGTTCTTGCTC	GCAGGACAGTAAGAGGGCAG	224	GGA	2	27	41	15
VES0353	Contig542	878	1	CACCGGAAAATGCCTCTCT	TGTTCATGCTGACGCTCTTC	124	GGC	2	28	42	15
VES0354	VES02E23	806	1	CTCCTAACCCTCTCCTTCCG	TCATCGTCTAGGGTTCCGAC	236	GGC	2	301	315	15
VES0355	Contig1038	856	1	ATGGAGAAGGAACTGGTGGA	ACCCCCGTTTTTATTTTTGC	282	GGC	2	116	130	15
VES0356	Contig1601	905	1	GTCGTTTAATGGGCGATGAC	CCACAAAATGAATGAACCACC	270	GGC	2	125	139	15
VES0357	Contig931	1016	1	AATTCCaAACGCCAGATTCA	GCAGTTTCGATGGTGGATTT	284	AAG	2	511	525	15
VES0358	Contig1217	862	1	CGTTTCAGTGGCTCTGTCAA	AGGGAATTTTCCTGCCTTGT	264	AAG	2	316	330	15
VES0359	Contig1644	1282	1	CCATCCTCTTGCTCAACCTC	AAGTCACAGGCTGGAAGCTC	176	ATC	2	401	415	15
VES0360	Contig1857	947	1	CCACACCTTAGGGTTCCTCA	CGAGTCCAAGTCCTTTCTGC	145	AAG	2	888	902	15
VES0361	VES02K14	805	1	ATTTTCAAGCCAAAGACCCC	TTGCATCAAGGCCTAAGCTC	195	ATC	2	411	425	15
VES0362	VES02L02	782	1	CCTCTTGTTGGAAAAGCCAG	CCAGAATCCAGGAGAAGCAG	287	AAC	2	291	305	15
VES0363	VES02L10	844	1	ATTCTCAGGCATGGTCAAGG	ACTTCCCTGAACGGGAATCT	116	ATC	2	403	417	15
VES0364	Contig1619	1127	1	TGTGAATGATTTTTCTTTTCAACTT	AATGTGTATGGTGACCGCAA	232	ATC	2	920	934	15
VES0365	VES02L13	777	1	GGTAAATGGTCAAGAGCCCA	TCCCAAGGACCCTTCTCTTT	131	AAG	2	318	332	15
VES0366	VES02M02	873	1	GAGCATGCGAGAGCTGTCTA	AATTGGTTTGCCGAGTGAAC	106	AGC	2	264	278	15
VES0369	Contig957	1332	1	ATGGAGAGCTTCAAAAGGCA	CGTTGAATTCTCTCGTGCAA	266	AGC	2	409	423	15
VES0370	Contig2167	1258	1	AACCATTCCTTTCTGCGTTC	AGACGCAAGAGAAGACCCAA	92	GGA	2	44	58	15
VES0372	Contig64	793	1	CTTTCTCTCTCTCTCCGCCA	TGTAGGTCTGTGGCTTGTCG	278	GGT	2	99	113	15
VES0373	VES02O15	808	1	CAATGGTTGGTCCCTGAAGT	AAATTATCCACCCTCGACCC	285	AAG	2	375	389	15
VES0374	VES02O20	642	1	ATGTGGGGTCATCATCCATT	AAGGCCAAAGGCCATTATCT	212	AGC	2	350	364	15
VES0375	Contig2015	641	1	TTCAGCCTGCTGGTAAGGAT	TTGGCAACTTTGAGGCTTCT	223	AAG	2	236	250	15
VES0376	Contig2075	1129	1	TCCATGAACCTTAGCCATCC	CTTTCTGTGTCCGAGGAAGC	123	GGT	2	390	404	15
VES0377	Contig2204	1499	1	CAAGTTTGCATAATGCGGTG	TGAAGAATATACAAGGAGTGAATAATG	204	ACT	2	1432	1446	15
VES0378	VES03A06	975	1	ATCGGAAATGCAGAACATCC	CGCTGCGGTACTTCCTTTAC	276	AGC	2	185	199	15
VES0379	VES03A17	615	1	CCATGCCTTTGCCAATATCT	TCTCTTGCCAGAACACTTGG	185	ATC	2	374	388	15
VES0380	Contig1463	825	1	AGCTTCTCAAGGACACGCAT	CCTCAATTTCACCACCTCGT	269	AAG	2	319	333	15
VES0381	Contig2335	1201	1	ACAAATCACCGAGTTCGTCC	CCAGTGAGGAGCAGTCCATT	259	AGC	2	241	255	15
VES0382	VES11J23	550	1	TTCCGACCGTTTCGTTTTAC	TCCGACAAACCCATTAGCTC	194	AAG	2	349	363	15
VES0383	VES03D04	741	1	TGCTTTTGTTGGGTCATTCA	AAGATGCCCGAGAAATGATG	265	AGC	2	105	119	15
VES0384	Contig2310	2353	2	TTCAATCGACTCCCTCCATC	TGGACTCAGCATTGACGAAG	279	ATC	2	228	242	15
							AGC	2	225	239	15
VES0385	Contig1040	881	1	CTCCTACCACCACCACCACT	TGTCTTTGCCACTGAGTTCG	239	AAC	2	242	256	15
VES0386	Contig1055	836	1	GTACCAACTCCTTCCCCTCC	GGAGGAGGAGGGTAAACCAC	254	GGT	2	340	354	15
VES0387	Contig1065	1100	1	TAACTGGGTTCCACTTTGCC	AGTGCAAACACCAACACCAA	299	GGT	2	637	651	15
VES0388	VES03F18	829	1	TGAACGCTTCTTCTTCGTCA	TCAAATTCGGAACATGCAAA	247	AGC	2	313	327	15
VES0389	Contig104	826	1	CGTTTGAAATTGAAGTCCCA	GAGGATCGGAGTATCGGTGA	91	GGA	2	39	53	15
VES0390	Contig2057	1148	1	TCCTCCCACCAAGAATGAAG	GTTCTTGATTACGCTCCCCA	134	GGA	2	475	489	15
VES0392	Contig2162	887	1	CAAAGAAGGATTCCGCAGAG	CCACCAAACTGCTCCTCAAT	136	AGC	2	460	474	15
VES0393	Contig1103	1017	1	CGCTCTCACCTCAGCTCTCT	TCTGTCACAGCCTCGTCATC	169	AGC	2	395	409	15
VES0394	Contig1109	875	1	CGAGGAGAGGAAAAGTGGAA	AGCGAAAGGGGAAGATTGTT	262	AAG	2	90	104	15
VES0395	Contig1555	653	1	GGGAAGACAATCACCCTTGA	TCACCTTCTTGTGCTTGTGC	268	GGA	2	229	243	15
VES0396	VES03J12	852	1	CTGCGCTATTGCCAGTATGA	TTTAAATCTTCTTGGCCGGA	137	ATC	2	552	566	15
VES0397	Contig1680	1381	1	CATCACCGTCTTCCTTCTCC	GGGTATTCCCCGTTCTCAAT	112	AAG	2	56	70	15
VES0398	Contig1735	884	2	GTCCCCAAATCCTCCTCTTC	TGCAACAGCAAAAACCTCAG	297	AAG	2	469	483	15
							GGA	2	271	285	15
VES0399	Contig2240	2000	1	TCGATTGTTTGTTGAGCGAG	CCACTTCCCTAGATGCCAAA	136	AAC	2	119	133	15
VES0400	Contig2275	1690	1	AGAACGAACAGTACGGGTGC	TGAGGTGTTCTCTCGCATTG	281	GGA	2	1409	1423	15
VES0401	VES03M07	842	1	GGCCAAATTCAGACTCCAAA	TCTGGTCCTGCGCTGAAT	263	AAG	2	568	582	15
VES0402	Contig2096	1143	1	AGTAGGCCATTGTCTGTCGG	CTGCAGATGCGGGGTACTAT	186	AAG	2	679	693	15
VES0403	VES03M14	836	1	CACCAAACTTTCCGACCTGT	ACAGGTTCCTCCTCGGTTTT	222	AAC	2	467	481	15
VES0404	VES03N02	869	1	ATCCCCTAAAAGAAGGCCAA	AGAGCAAGAAGCACCTCCAA	217	ATC	2	451	465	15
VES0405	Contig2228	1035	1	AAGTTCTGGTGGTGGATTCG	GCATGCTCTGGGTCTTTCTC	243	AAG	2	572	586	15
VES0406	Contig145	855	1	CACGAGGGGTTATTGGAAAG	CGAGACACACACGGATGAAG	229	AAT	2	93	107	15
VES0407	Contig138	854	2	ACATCCCATTTGCAGTCCTC	ACTTCCCCGACCTTCTTGTT	253	GGT	2	348	362	15
							GGC	2	332	346	15
VES0408	VES03O20	903	1	TGAGCACACAGATGTCCCTC	TTCCAACCACATAGCAACCA	191	AGC	2	174	188	15
VES0409	VES03O24	849	1	ATCCAACGTCAAGCAAAACC	CAAGCAATACAGGGACAGCA	212	GGA	2	335	349	15
VES0410	Contig121	863	1	TTTTGGTCTACCACCTTGGC	TTATGCCTCCAGTCTTGGCT	280	AGC	2	134	148	15
VES0411	Contig1076	648	1	TGAGAGTAGGATTCACCGCC	GGGTGCTGGCAGTTGTAGAT	92	AAG	2	428	442	15
VES0412	Contig1074	863	2	TGGGAGGTGTTTCTGTTTCC	CGGTTTTCACAGAAGGGTGT	295	ATC	2	224	247	24
							AGC	2	230	244	15
VES0413	Contig2249	917	1	GACAGTTGCTCCCGTAGTGG	CACTCTCATCGTTGGCAGAA	200	AAG	2	541	555	15
VES0414	VES03O10	1030	1	AGCTGCTCCAGCAAAGTCTC	GtCAGCtGCGAAGAAAGCTC	274	ACT	2	248	262	15
VES0415	Contig109	438	1	GGCGATCGGAACAGGTATAA	TGGCAACAGAGCATAACACA	201	ACT	2	281	295	15
VES0416	VES04A05	799	1	TCGTTCAAAGGTGTGTCCAA	TGGCTAACGGCTGCTTTAGT	239	AAG	2	396	410	15
VES0417	Contig2163	1303	1	GTGCAGTTCTGGATTTGGGT	ATCCTGCCATGGAATCGTAG	295	AAG	2	512	526	15
VES0419	VES04B03	753	1	CCAATTAGCCCAGTGAAGGA	CTTCGTCTCCGAAGGTTCAC	261	AGC	2	254	268	15
VES0420	Contig2048	826	1	CTGTTCTTGCTGATGCCAAA	GGCAGATCAAGGTCTCTTGC	106	GGT	2	294	308	15
VES0421	VES04B21	767	2	TGCTTATAAGAGGGACCCCA	CGTTGCTTCTCTTCCTCTGC	141	AAG	2	53	67	15
							AAG	2	116	130	15
VES0422	Contig967	578	1	GGGAATCAGGAGTGTTCCAA	CATCAATAACCTTGGTGCCC	152	ATC	2	306	320	15
VES0423	VES04E21	756	1	AGCTGGGTAGTGAACGCAGT	AATTTGTCGCCAACGGAAC	212	ATC	2	506	520	15
VES0424	Contig1704	1151	2	CCATGGACTCCAAAGGATTG	CTGCTCCCATCTTCTTCTGG	281	ATC	2	364	378	15
							GGA	1	327	344	18
VES0425	VES04I19	678	2	CAGAACGGTGGTGAGAATCA	CCAACATGGTGTTGTTCAGC	131	AAC	1	100	123	24
							ACT	2	110	124	15
VES0426	Contig463	814	1	ATCACGTTTCAGCCCTTCAC	AATGTCCGCTTTGTATTCCG	258	AGC	2	189	203	15
VES0427	VES04J06	803	1	CTTGCAAATTCCAGGGTGAC	ACCCAGAAACAGGCCTTAGC	167	AAC	2	588	602	15
VES0428	VES04J09	804	1	CTCCTATTCCTCCCACACCA	ACTCCATCGTTAGCCCCTTT	233	GGA	2	106	120	15
VES0429	VES04K12	574	1	CCACGAAGTCCTTTCACGAT	CATACAACATAGCCGTAGCGA	223	ATC	2	468	482	15
VES0430	VES04L14	809	1	AGGTCGGAGAAGTTGCAAAA	TTGGCTTCTAACTTTGCTTGC	289	AGC	2	560	574	15
VES0431	VES04M08	1176	1	AGCTCTCTTAGCAGCATCGC	CTCaCTGtGGTTGGAACACG	281	GGT	2	327	341	15
VES0432	VES04M14	716	2	CCTTCTCCATTTCTCCCACA	AAAATGGGGCCTTCAAAATC	220	GGT	2	172	186	15
							GGC	2	160	174	15
VES0433	Contig2195	1273	1	ACTCTCAAAATGTGCCAGGG	CGCGGATTATCTTCTTCTGG	295	GGT	2	993	1007	15
VES0434	VES04N03	726	2	CCACAATGCCCACAACTCTA	GCTGTGGGTGACAAAGATGA	286	AAAT	2	139	158	20
							AGC	2	222	236	15
VES0435	VES04N06	635	2	ATTGCCCCAATCAGAGTGAC	TCTGCCTCATCTTTGCCTTT	198	AAC	2	212	247	36
							GGT	2	215	229	15
VES0436	Contig408	828	1	GATTTAGGGGTGGTAGGGGA	ATGCGGCTGAACTACGACTT	179	GGT	2	148	162	15
VES0437	Contig405	831	1	CCTTCGAGAACCCTTTTGTG	GGGTGAGTTGAGGTTGGAAA	99	GGT	2	72	86	15
VES0438	VES04O09	663	1	GATCGGTCGGAGAAGGAAA	AGAAACCGCAGCTTCTCTTG	177	AAG	2	31	45	15
VES0439	VES04P14	677	3	AACTTGAGTGTGTCTGGgGG	TGCTTTGCAGAACAGATTGG	278	AAC	1	395	415	21
							ACT	2	388	402	15
							AGC	2	367	381	15
VES0440	Contig1156	783	1	GGCAGCAATTTCACCAAAAT	ATGCCGGTGCTATGATGAGT	180	ACT	2	483	497	15
VES0441	VES04F15	709	1	GATTGAAGCTTTAGCCGTCG	GGGTAGAGGCCATACTCAGG	182	AAT	2	332	346	15
VES0442	VES04O03	840	2	CCAATTAAGCCATGTCCGTT	TCACAAAGCTCGCCTAGACA	197	AAG	2	452	466	15
							GGA	2	450	464	15
VES0443	Contig1850	760	1	GGTCGTGGTCCTGTCAAGTT	CACATCACATGGATGGTTTGA	160	ACT	2	557	571	15
VES0444	Contig2033	1021	1	TACTCGTGTGCAGAGATCCG	GCTGCATATCTCCTTCCAGC	255	AAC	2	267	281	15
VES0445	Contig1863	1140	1	GCAAAGGAACATTCTGGAGG	AGCTTATGGGATGCTGAGGA	275	AAG	2	738	752	15
VES0447	VES05C24	882	1	GGAGAAGGCAGATTCTGTGC	GCCCCAAGTAAGATCCAACA	281	AAG	2	108	122	15
VES0448	VEPS10_F02	1249	1	CTTCTCTTTCCTTCGCCTCA	TCTCGCCGGAGAAATTAAGA	159	GGT	2	160	174	15
VES0449	Contig885	864	1	GTTAACCTGAGCCCTCTCCC	CAGATCCGCCACCATTACTT	272	AAT	2	291	305	15
VES0450	Contig880	857	1	ACGGCAGGACAAGAGAGGTA	TGAAGCTCTTGGACCCACTT	131	AGC	2	412	426	15
VES0451	Contig1740	698	1	TATTACTGtTGGGCGCACTG	GAGTCTAGGAGGAGGCAGCA	101	ATC	2	270	284	15
VES0452	Contig862	1002	1	TTCAGCAGGGGTTGATAAGG	ATCTTGGAAGATGTGGTGCC	175	GGT	2	355	369	15
VES0453	Contig765	1577	1	TGGGATTTTGATCCGTTTTC	TTATCTGCCGTGTCAATCCA	272	AAC	2	472	486	15
VES0454	VES05I06	843	3	CCTCGTCACTGCAATGCTTA	TGAGAGAGCATGTGCCAAAC	180	AAG	2	402	416	15
							ATC	2	383	403	21
							ACG	2	393	407	15
VES0455	Contig756	929	1	TACGGCGTCGTTTATAAGGC	TGGTGATGAATCCATGTGCT	243	GGA	2	321	335	15
VES0456	Contig2083	953	1	CATTGGCTCCACCTGAAGTT	TCCATAAACACACTACACTATTTTCTC	142	ACG	2	719	733	15
VES0457	Contig2290	1570	1	CACTGCCAATCCCTTTGATT	AAAATCACGACCAAAGCCAC	289	GGA	2	414	428	15
VES0458	Contig710	950	1	AAGCTTCACGAGGCTTTCAA	CCATCATCACCATCAAGCAG	299	AAG	2	373	387	15
VES0459	VES05J17	828	1	AAACACCGCATAAGAGGCAC	AAATTGTGCCCAGCTACCAG	254	AGC	2	64	78	15
VES0460	Contig684	884	1	CCAAACCCAACAAGAGGAAA	GATCTGAAAAACGCGTCCAT	252	ACG	2	341	355	15
VES0461	VES05J24	821	3	ATACTCACTCTGGCAACCGC	CCTTCCCGTTCTTCTTACCC	289	GGA	2	240	254	15
							AGC	2	313	327	15
							GGC	2	228	245	18
VES0462	Contig1730	1059	1	GATCTGGACTTCCTCCTCCC	CGAGAAGGATCTCTTCGGTG	256	GGT	2	226	240	15
VES0463	Contig2223	1432	2	GTCCTCCTCCTCTTGGCAC	GTGCCAGTTTTGACAGGGTT	291	ACG	2	430	450	21
							GGC	2	303	317	15
VES0464	Contig2181	1656	1	CCAGCAGTACCAAGATGCAA	GCCACTGCTCAAGATTCCTC	93	ATC	2	1351	1365	15
VES0465	VES05M17	839	2	CTGGCAAATCTTGTGGGATT	TGTAAGCAACAGCCAGAACG	277	GGA	2	296	310	15
							GGA	0	373	393	21
VES0466	Contig2101	1675	1	AGCTTGCGATCTGGTCCTTA	CACCTCCCAGTGAGTGACAA	202	AAC	2	424	438	15
VES0467	Contig2235	2399	1	TATACGTAGGCGGGAACAGG	CCAAATCCACCGACATTAGG	268	AAT	2	1681	1695	15
VES0468	VES05O07	847	2	TCGACATCCCCTTTCTTGAC	TCTTCTGAAAGAGCGTGGGT	228	GGT	2	214	228	15
							GGC	2	217	231	15
VES0469	Contig575	1608	3	AATCGACCACTTCGATCGTC	TTGGATGGGCTTAACGATTC	265	GGA	2	75	92	18
							GGA	1	218	241	24
							ACG	2	178	192	15
VES0470	Contig1860	2013	1	AATTCTTGCTCAACCGCATC	CAAATGCTGAGCAACTTCCA	266	GGC	2	185	199	15
VES0471	Contig1407	943	1	TCCTCAATCACCAAGATGGG	CTTCGCTCTCTGATTTTGCC	133	AAC	2	65	79	15
VES0472	VES05P10	734	2	CCTCTCTTTAGGGTTTCGGG	CAAATCCTCGTTTCCTCCAA	274	AAG	2	356	370	15
							GGA	2	358	372	15
VES0473	Contig540	872	1	GAGAAGCAGAGAGAAGCGGA	AAGTCGAGAATTGCCCTTGA	300	GGA	2	333	347	15
VES0474	VES05P24	802	1	AATATAGGGCATGGCAGCAT	ATCCAAGCGAGGGATTCTTT	145	ATC	2	49	63	15
VES0475	VES06A03	830	1	TTCCGCATAAACCTTCCTTG	GTGGCACATCAACCAGTGTC	247	GGT	2	328	342	15
VES0477	VES06A24	825	1	CGAGCATCCCTCCATCATAG	CTTCATCACAAACCTACCAGC	253	AAC	2	557	571	15
VES0478	VES06B05	1235	1	AGGCTCTCCTTCTCCCTCAC	CGGGTAAGTCATCCCTTTGA	186	GGT	2	98	112	15
VES0479	Contig2081	1082	1	CAGCTGAATGCCTCTCGAAT	GGGGCTCAACATTTGCTTTA	292	ATC	2	354	368	15
VES0480	VES06C02	803	1	CTCTTCGGCATAGAATTCGC	TAGTGACACTCGAACCTGCG	206	GGT	2	334	348	15
VES0481	Contig192	863	1	GACTCACCTTTTCCGACGAG	GACATGAGAAGTTCCCCGAA	226	ACG	2	422	436	15
VES0482	Contig2281	1846	1	GGTCTTTTCCGCGTAATTCA	CGTTTGGTCGAATGTCTTCA	165	ACT	2	279	293	15
VES0483	Contig2299	2544	1	ACACAAGAACACCCGAGGAG	TCGTTTTCGGAAATGAGTCC	124	GGC	2	929	943	15
VES0484	Contig1752	1383	1	TCAGATCCTTGACGAATCCC	CGCAGGTACTCCGTGAATTT	250	AAG	2	145	159	15
VES0485	VES06D08	643	1	GGCCTCAGAGAGCAAAAATG	CAGCCAACTTTTCAAAGGGA	270	ATC	2	133	147	15
VES0486	Contig188	778	1	AAAATTAAGCCGCACCCTTT	GCAGCAACCAAGAAGGACTC	277	AGC	2	342	356	15
VES0487	Contig186	803	2	TTCCTTTACTTTCTCCGCGA	ACCAAGACGACTCCGATGAG	138	GGA	2	398	412	15
							ACG	2	366	380	15
VES0488	Contig2321	1573	1	GTCCCTTTTGCTGTTGTCGT	CGAGGAGGAAGAAGACGATG	155	ATC	2	40	54	15
VES0489	Contig992	1401	1	GGAGGAGTTCATTCCGATCA	CTTCAATTCCATCCCAGGAA	223	AAT	2	944	964	21
VES0490	Contig1759	938	1	GAATCCAAACACCATGACCC	TTTCCTCTCCTCGGCTTGTA	267	GGA	2	239	253	15
VES0491	Contig2208	2003	1	TCACTTATGCTGCTGTTGGC	ACTCCAGAGTCCAATGACGG	252	ATC	2	913	927	15
VES0492	Contig2202	780	1	ACTCCTCCACCTGAAGCTGA	CAGCGATAACAAGACAGGCA	280	AAC	2	439	453	15
VES0493	VES06H22	795	2	ATAATCATCACAGCCGCCAT	TCGTCTGCAACTCCTTCCTT	285	GGA	2	361	375	15
							GGA	2	544	558	15
VES0494	VES06I09	789	1	GGCAGACAAGAAGACGGAAG	CCGTCCTAGAAGCTTTCCCT	162	AAG	2	314	328	15
VES0495	VES06I19	704	1	TCTTCCCCAGAACCAAACAC	AATTGGACGTCCCAGTTGAG	253	AAG	2	271	285	15
VES0496	Contig1009	1125	1	CAAGGCTAAGGGACGTAGCA	ACCGTTTTTCTCTCCCTCGT	126	AAG	2	380	394	15
VES0498	VES06J15	792	1	GAGCCAAGAATCTGACTCGG	TGTGCATCTGTTCCTGCTTC	179	GGA	2	214	228	15
VES0499	Contig2334	1422	1	TTCACCGATAAGGACAAGGC	ATAACCTTGGCGAGAGGAGC	188	AAC	2	459	473	15
VES0500	VES06K06	834	1	TCTTGCAGTTGGATCTGCTG	AGAACCTCATCCTCCCGTCT	263	AAG	2	522	536	15
VES0501	Contig889	1068	1	GAACTTCGCTGCGTATCCTC	TTGTCATACACTTCTCGCCG	111	GGC	2	127	141	15
VES0502	VES06K19	704	1	TTGATTCTTTAAGCGCCACA	AGAGTCGGGATTGTCCCTTT	233	AAG	2	54	68	15
VES0503	Contig1688	1896	1	CGCTTTTGTAGGATTGGAACA	TGAAGGATGAGGGGAAGATG	134	AAG	2	77	91	15
VES0504	VES06L19	809	1	CAATCAGAGGGGAAGGTGAA	CACCTTGATCTGCAACCCTT	108	AAG	2	409	423	15
VES0505	Contig744	866	1	AAGAAGCCTGCGATTGAGAA	AGCACAATGGTTATTTCCGC	248	ATC	2	424	438	15
VES0506	Contig1092	853	1	CAAGTGCACCTCATCCATCA	GGGAAAGGGAAGTAGGAGGG	269	GGA	2	617	631	15
VES0507	Contig1780	1240	2	GTTTTGCCCCAACACTCAAC	AGGTTGTGCGGAAGAGAAGA	209	AAG	1	42	62	21
							GGA	2	91	105	15
VES0508	VES06N09	682	1	ATGGGAAAAGAGTTGGCAGA	AACTCAGCCCCAGCATACAC	277	AAG	2	528	542	15
VES0509	Contig1259	902	2	ACCCGTGCAACAATTTTCTC	GTTTCTGCAGGTGATGGGTT	204	AAC	2	509	529	21
							AGC	2	518	541	24
VES0511	VES06O15	847	1	TCACTCTCAGAGCGCGTAAA	GTGCAGGAGAAGAATAGGCG	146	GGA	2	153	167	15
VES0512	VES06P17	831	3	TCCAATTGAAGAAATTCGCC	ACGGAACAAGCTCATCATCC	206	ATC	2	366	386	21
							GGA	2	377	394	18
							ACG	2	388	408	21
VES0513	Contig1549	781	1	TCCCCTGAAAAGGAGGTCTT	GATGCTGGAAACCCTTTGAA	258	GGT	2	230	244	15
VES0514	Contig2201	1600	2	ATCTCCACCACCACCTTCAC	AGGAGGTGAAGGATACGCCT	277	GGT	1	811	846	36
							ACT	2	798	812	15
VES0515	Contig209	810	1	GTCCACCTAGCCCATCTTCA	AGACTCAGAGACCAGACCTTCC	154	AAT	2	542	556	15
VES0516	Contig493	756	1	AAGATGCACTTCCGGTCATC	AGCTTCTGCTCCCATTTCAA	154	AAG	2	270	284	15
VES0517	VES06K12	756	1	CCCATAAGGAAACTGGGGAT	AGTGGCCCTTGATACCTGTG	238	AAG	2	328	342	15
VES0518	VES06L18	802	1	CAGTCCTGTCAAGGTCCGAT	TGTTACCCTCGACCAAAAGG	259	AAG	2	260	274	15
VES0519	VES06M05	796	1	AAAGGTCGGTTGAGAACCCT	GAGGAATTCGAAACGTCATGT	274	AAT	2	411	425	15
VES0520	VES07A04	885	1	TGCAAGAGTCAACAATTCCTT	AGCAGTAGTGGTGGTGACCC	295	AAT	2	28	42	15
VES0521	VES07A11	857	1	GCTGCTCCTTCATCTCTTGC	CACATTTCTGGGGGAAGCTA	213	AAG	2	206	220	15
VES0522	VES07A13	626	1	ACCTAAGCCCTGGGACACTT	GCCAATTACTGGCACTATAAAACA	156	AAT	2	555	569	15
VES0523	VES07B16	874	1	ATCCAAAAAGTCCCCGAAGT	TGTTGTTGTTGCGGTTGTTT	275	AAG	2	446	460	15
VES0525	Contig2176	1123	1	TAGCAAACACAAAAGCACGG	CTGGAGTCTTGGAGTTTGGC	197	ACG	2	211	225	15
VES0527	Contig1412	1426	1	TTGCCCGTTACTTGGAACTC	ACTCCAATTGATTGCCTTGC	294	AAG	2	455	469	15
VES0528	Contig1872	884	1	TACACCTACAACGCCACCAA	AAAGGCTTCGACTTCGTTGA	210	GGC	2	351	365	15
VES0529	Contig1298	1207	1	AAGCCCTTGAAAACAACCCT	TGATGATGGGAAGGAAGAGG	254	GGT	2	188	202	15
VES0530	VES07F21	852	1	AGGGAAACCAATTTCCTGCT	TTAGCAGCAAAGCCTCCATT	163	AGC	2	426	440	15
VES0531	VES07G19	853	1	TGCTAGCACTGTATGACGCC	AGTAATTATCCCATCCGCGA	266	GGC	2	156	170	15
VES0532	Contig1414	913	1	GGACAAAACCTTCGGTCTCA	CCTTCTCCTTGGCCTTCTCT	149	AAG	2	370	384	15
VES0533	Contig1631	890	1	CATGAGCCTCAGCAATAGCA	AACATTGGTCGAGGAGCATC	208	GGA	2	576	590	15
VES0534	Contig1145	1095	1	GAGGGAGAGAAGGAAGAGCAA	CCATAACGTGCAAGTGTGCT	203	AAG	2	146	160	15
VES0535	Contig1424	613	1	CAAGAACATTGGTGCCCTTT	CGAAGGGAATGCTTGTGAAT	189	AAG	2	535	549	15
VES0536	VES07L06	884	1	CCGTCAAGGAACATGGATCT	CTCATGGCAAAAGCCTCTTC	224	AGC	2	318	332	15
VES0537	Contig1089	1346	1	TTCTCAGGGTTGTTGCATGA	GATGGTCTTCCAAAGCCAAA	153	AGC	2	1087	1101	15
VES0539	Contig663	922	1	CCCAGATCGCTTTTCTTCAG	CCTTCAATATCCCCTCCCAT	262	GGA	2	168	182	15
VES0540	Contig1880	851	1	TCCATTCTTCGAACTCGCTT	CGCTTAACTGACGTGAACCA	276	GGT	2	382	396	15
VES0541	Contig1298	1207	1	AACACCAACAGCAAGAACCC	TCTCTTGCCTTCTCCACGTT	289	AAG	2	588	602	15
VES0542	Contig1005	1670	1	ATATTCAGGGATGGTTGGCA	ACTTCCCACCGATAATGCAG	119	ATC	2	831	845	15
VES0543	Contig1184	920	1	CATCCGATTCCAAGGAAGAA	AATTTGCAAAATCCACCACC	157	ACG	2	394	408	15
VES0544	VES08A12	778	2	GTTTGGCGTAGGGAACTTCA	CCTGAAACCAGGAGCAAGAG	187	GGA	2	56	70	15
							GGT	2	113	127	15
VES0545	VES08A14	841	1	TCAGTGACGGATCTGGAGTG	TGTACTTCATCGCCGATTCC	91	GGA	2	575	589	15
VES0546	Contig1910	1004	1	ACCTTCCAAATCCACCATCA	TGATCTTGAGCGATGAAACG	293	AGC	2	245	259	15
VES0547	VES08C06	786	1	ACTTTGCTGGTGCCACTCTT	GCTTCAGGGCTGTTGGAGTA	268	AAC	2	42	56	15
VES0548	Contig1923	883	1	GCTCGTAGTGTTGACGCAGA	ACCACATCATCATCCCACCT	269	ACG	2	413	427	15
VES0549	Contig180	857	1	CACTCTCCATCAGCCTTTCC	TCGTCTTCCTCGTTGAAGGT	286	GGA	2	201	215	15
VES0550	VES08D14	808	1	CCATAGCAAGCATCAGCGTA	AATCCACACGAGTTCCAACC	264	ATC	2	58	72	15
VES0551	VES08E11	722	1	TCTGGCAAAAAGAAGCACAA	TCATCTGCATCTGAACCAGC	107	ATC	2	47	61	15
VES0552	VES08E18	808	1	CTGAAATCCTCTGCAAAGCC	GACCGAGGACAATAAGAGCG	292	GGT	2	297	311	15
VES0553	Contig2123	970	1	GGGAAGTGAGTATGAGGCCA	AGTTCTCTGGGTCCTCAGCA	168	AAG	2	146	160	15
VES0555	Contig1841	1676	1	CTTCCTGATTCCCCTTGTCA	AGACGAATGCCAATTTGACC	216	AAC	2	1276	1296	21
VES0556	VES08G23	555	1	CGAATTCCTTTTCGAACCAA	CCCTCCCTTCTCACAAGACA	254	AAT	2	398	412	15
VES0557	VES08I04	820	1	GAGTCTGACGAAGGCGAGAG	TCACATAGTCCCCTCGAACC	223	GGC	2	427	441	15
VES0558	VES08I09	839	1	GTCAAAGAAGCTCCCAGTGC	TGACCTGTTTCTCTGCCCTT	290	AGC	2	547	561	15
VES0559	Contig2075	1129	1	CCTCTTCCTTTCACAGCCAG	ATCGTTCGACGGAAGAATTG	293	GGC	2	685	699	15
VES0560	VES08I17	781	1	TTGTGCAAAATATTGGGGGT	TTTCACCACTGGAAGAAGGG	288	AAG	2	206	220	15
VES0561	Contig578	891	1	TCTACTCCTCAACGCAGCAA	GCACCCTTTTCTGAGCAGTC	271	GGA	2	229	243	15
VES0562	VES08J14	707	1	TTCTCTTGGGAACCCTTGTG	ATTGGTGGtGCATCTGTTGA	254	AAG	2	392	406	15
VES0563	Contig2177	1166	1	TGGCGATGATAGTGAAGACG	CATCACTGTCAGCATCCTCC	263	ATC	2	550	582	33
VES0565	VES08L11	873	1	CACCATAGCGATCCAAACCT	TTTTGGTCATCCTGAATCCC	144	AAG	2	522	536	15
VES0566	Contig670	828	1	CACTTCTACAACCACCAGCCT	GCTTATGAGCTTGGTTTGGC	269	ACT	2	135	149	15
VES0567	Contig1223	900	1	CCTTTGTCGGGGAGAACATA	ATGCATTTCCTAACCGCTTG	205	AAG	2	329	343	15
VES0568	VES08N08	830	1	ACCGCAAGAAGGCTACAGAA	GCTCAGCTTGGCCATTAACT	243	GGA	2	574	588	15
VES0569	Contig1972	1465	1	TGTGAAAACCAACCTACAGCA	ACATCAGGAAGAGGGACGGT	104	GGC	2	1421	1435	15
VES0570	Contig2009	2109	1	GGAATTTGCTTGCATTGTGA	GCCAGGATGGTAGGCTATGA	267	AAC	2	615	629	15
VES0571	VES08P01	898	1	GACACGCACAAATCGAGAAA	ATCCCATGGCTGGTTATTGA	194	ACG	2	73	87	15
VES0572	Contig2262	1178	1	TACTGTCAGGCGTGATGCTC	AAACTCCATGTTTTGGGCAG	238	AGC	2	923	937	15
VES0573	VES08P18	811	1	ATTCTCTGTCGTCACCACCC	CGAACGAAAAGCTTACGGAG	217	GGA	2	234	248	15
VES0575	Contig811	1070	1	GCAACATCTGGTGCTGTGTT	TTCCCACCACCTTTTACAGC	188	AGC	2	888	902	15
VES0576	VES09A20	820	1	TACAATGCCCCATTGAGTGA	AATTCCCCAGTGCTGTTGAC	231	ATC	2	403	417	15
VES0577	Contig1540	856	1	TTTCCTCACCTTTTGCCAAC	CTCCCTGTGACCAACGAAAT	211	ACT	2	55	69	15
VES0578	Contig1664	1067	1	CTGATGGCAACAATAGGGGT	GAGCTgCCAGTTGTTGTTGA	249	AAG	2	810	824	15
VES0579	VES09C08	847	1	AGATGCTGAAAGGGCTCGTA	TATCCTTGCTTCTTGACTTGG	266	AAG	2	592	606	15
VES0580	Contig877	1113	1	ACATCGCCGAACATTTAAGG	TGCAAGGTCTTCATCTCGTG	125	AAG	2	762	776	15
VES0581	VES09D09	897	1	TCCTCCATATTCTCCAACGC	GGGAAGGGGAAGGAGTGTAG	137	GGA	2	453	467	15
VES0582	VES09D10	816	1	TCAAGATCATGGGTTCCTCC	CCATGGAATTCCGTTCTCAT	198	AAG	2	66	80	15
VES0583	Contig1084	1392	2	TCAGTGGAGAAGGAGGTTGG	CTCTCCAGTTGGTGCAGTGA	233	GGT	2	104	118	15
							AGC	2	98	115	18
VES0584	Contig2309	1422	1	TCACCCAAAAACAACGAACA	CGTATGCAGAAACGAGACCA	264	AGC	2	1017	1031	15
VES0585	Contig1835	917	1	GAGGATCCAGTGTCGTGGTT	AATAACGGTGCCAGTCCAAG	146	ATC	2	278	292	15
VES0586	VES09J15	847	1	CATGCCAATCTTTCTGCGTA	ACGTTCATGGCTTCCATTTC	222	AAG	2	311	325	15
VES0587	VES09K06	684	1	ACTTGGTCAAGGATTCACGC	GGGGATGCTGAGTTTGGATA	291	AAG	2	492	506	15
VES0588	VES09L06	832	1	AGAAAACCACCACGTCCTTG	TGTCCTTGTTCCAGGGTAGC	147	GGT	2	266	280	15
VES0589	VES09L10	764	1	TGGTGTTGGTTGCTCCATAA	AAGCATTTTCCATCACACCC	143	AAG	2	462	476	15
VES0590	VES03O20	903	1	AACATCTGCATTCAGTCACGA	TGTGGAAGACATTGCTGAGG	117	AAC	2	702	716	15
VES0591	VES09M10	853	1	CATCACATAACACACCATCCA	TGGGATGATGAGTCGAACAA	173	ATC	2	47	61	15
VES0592	VES09M16	799	1	TTCCAGTGGGTTTTCTGGAC	CATTGCAGCACTTTGAGCAT	159	ATC	2	137	151	15
VES0593	VES09M24	597	1	TTGTCAAAAGCATCACGAGC	TcTCCGAATTGACTGATCCC	237	ATC	2	355	369	15
VES0594	Contig442	576	1	ATCCACAACGAAAGAGACCG	CAGCTCGAAGATGGAAGGAC	280	AAG	2	188	202	15
VES0595	Contig444	858	1	TTTCTGGCAAGGAAGATGCT	TCCACAGACAAACGTTCCAA	202	GGT	2	461	475	15
VES0596	Contig1606	1444	1	TTTCCGGTGCTCAGACCTAT	CTGTGCACTTGCGACCTTTA	258	AGC	2	527	541	15
VES0597	VES09P12	853	1	TTTGGACGCTTACCCAAAAG	GGTGCTGCTCCCCACTAATA	263	ACG	2	229	243	15
VES0598	VES09P14	822	1	TCCACTGCTTCTATTGTGCG	AGCAATGTACCAAGGTTGCC	218	ATC	2	235	249	15
VES0600	Contig1658	841	1	GATATCGCCTCCACTGGAAC	TCAGAACAAAAATCCCGGAC	225	GGC	2	305	319	15
VES0601	Contig2076	1182	1	ACAAAACCTCACCTCGGATG	CTCAACAATGGGGGTGATCT	292	ATC	2	465	479	15
VES0602	VES09O09	811	1	ACTTCTGCCGAGGAGGAGTC	AAGTCTCGACGATGGTGGTC	118	GGT	2	420	434	15
VES0603	VES10A03	856	4	CACACATACGCCATCCTTTG	GAGTTCCAGAGACGGCAGAC	268	GGA	1	122	142	21
							GGA	2	213	230	18
							GGT	2	146	160	15
							ACG	2	72	86	15
VES0605	VES10C05	838	1	CTGAGTTGGGACCCATGTTT	CGTAAACCTGGCATGGAGAT	208	GGA	2	296	310	15
VES0606	VES10C11	857	1	GACACCAATTCGCCACTTTT	GGGAGTCCCTCTCCTCAGAT	233	AAG	2	369	383	15
VES0607	VES10D13	703	1	GGGCAGAGTGTTTGGTGATT	TCTGACAGTTCGCCTGATTG	225	ATC	2	160	174	15
VES0608	Contig789	701	1	CAACTCTCTCTTAGCCAACGC	CCGGATAAAGGTCTTCCACC	256	AGC	2	85	99	15
VES0609	Contig2010	1342	1	CGTCTTCAGAGCACAGTCCA	GAGAGGTTCATCGCTTACGG	268	GGC	2	944	958	15
VES0610	VES10E12	694	1	CAGCTCTCTTTCCCATTTCG	GCGGTTGGAATTCAACACTT	288	ATC	2	310	324	15
VES0611	Contig1241	986	1	CACACTACCCTGCCTCCAAT	TGTCTTTCTCCAAACCCCAC	147	GGT	2	476	490	15
VES0612	Contig2177	1166	1	CTTTCCACCTTTCTTCACGG	ACAGCGATGAGGAGGATGAC	208	ATC	2	649	663	15
VES0613	Contig2035	1600	1	CACAATTGAGCTAACCCCGT	AAATTCCATTGGGAAAAGGG	288	AGC	2	1374	1388	15
VES0614	Contig1329	828	1	TGCTATGCAACTTTTTCCCC	TcTcTTTGCAATGCTTGTGG	136	AGC	2	504	518	15
VES0615	VES10H04	882	1	CGAGACCGTTTTGGTAGAGC	AAGCTGATCCAAAGCCTCAA	274	GGA	2	282	296	15
VES0616	VES10H05	635	5	CATCAACACACATGCCAACA	TCACATAAACCCTCCAACCC	264	AAC	2	422	439	18
							AAG	2	409	423	15
							AAAT	2	465	480	16
							AG	1	483	508	26
							AT	1	463	486	24
VES0617	Contig936	730	1	CAATGAAGCAGAGCAATGGA	TGTGCGCTTTCTTTATGTCG	235	GGA	2	108	122	15
VES0618	Contig1940	1033	1	CAAAGGTGAGGCCAGAAGAG	GGTGAGCACAGTTGCAAGAA	229	AAG	2	660	674	15
VES0619	Contig1454	1035	1	TTCACTCACCAACCCATTCA	GATTTGAAGCGCAAATGGTT	154	AAG	2	113	127	15
VES0620	Contig1834	1097	1	CAGAGGAGAAGAAGACACCACA	GTCTTCAAACATAAGGCGGC	135	GGA	2	76	90	15
VES0621	VES10J15	847	1	GAACATGCACCCACACTCAC	TGCCTGCCCTTGTAGTTTTC	272	AAG	2	505	519	15
VES0622	VES10J22	796	1	ACTATCAATGGCGGTTCCAG	AGCCAAATGGCCATACAAAC	265	ACG	2	82	96	15
VES0623	Contig1845	951	1	GGACGCACCGTTTCATAGTT	TACCATCCAGCTCCCTTTTG	276	AGC	2	222	236	15
VES0624	Contig1595	888	1	CAAAACCTGTCGGCAAAAAT	ATTTCACCTCCTCCCTTCGT	255	AAC	2	77	91	15
VES0625	VES10P06	489	1	TTTTTGTGGGGTAGGGAACA	CAAGCCTAGGCAACTTGGAG	229	AAT	2	136	150	15
VES0626	Contig2274	2557	1	TCTCGTCGTTAACGTTCATTTT	TTGACCAAAAGACAAGGCTTC	291	AAT	2	1314	1328	15
VES0627	Contig935	786	1	AGCAGGATTACTGGGGAGGT	TTCCAGCCTATGCCAGTACC	277	GGT	2	488	502	15
VES0628	Contig972	1571	1	GATGCTTCAATGCTCCCAAT	CCAACAACATGAGCAACAGC	244	AAC	2	599	613	15
VES0629	VES10O14	659	1	AGgCGTAAAACTCCTCCCAT	TACAGGGTCTCGAGGAGGAA	185	ATC	2	453	467	15
VES0630	VES10P05	853	1	CCACCCATGAAACATCCATT	GGGGTTTGTCTTTGTGAAGG	190	AAC	2	439	453	15
VES0631	VES10P20	491	1	TAAACTGGGCCAATCCTGAC	GTAGAAGCCCTGCTAGCCCT	201	ATC	2	266	280	15
VES0632	VES11A02	854	1	AGGTTCCTTTTTCCGTCGTT	TGTTCCCACTTCCCCTTGTA	134	AAG	2	451	465	15
VES0635	Contig2160	1137	1	CTTTCCAAACCCTAGCAGCA	TCCTTCCACTGGTTTCCATC	248	GGA	2	107	121	15
VES0636	Contig2100	1789	2	TCAAACCCCGAAACAGAGAC	GGGGACGAGTGTGAAGAAGA	270	AAG	2	114	128	15
							GGA	2	308	322	15
VES0637	Contig574	1170	1	GAGAACCCTTGAATGGCAGA	CGGTCATCAATCAACCTCCT	178	GGC	2	1010	1024	15
VES0638	VES11D22	852	1	CTCCACTCCACCCACAGATT	AAGTTGTGCTGCTCTGGGAT	182	AAT	2	211	225	15
VES0639	Contig1443	823	1	TGATCTTGCTCTTCTCCCGT	AGAGAAGCGAAAATGAGCGG	196	AAG	2	44	58	15
VES0640	VES11F16	807	1	GCTTGCAGCTGTAATCTCCC	AGCGATGAAGAGGATGAGGA	289	GGA	2	424	450	27
VES0641	Contig1976	1033	1	GACCATGTCGGTGAAGGAGT	ACTCCGATGTGGTCGTTAGG	261	AAG	2	155	169	15
VES0642	VES11F19	848	1	AACCTCAACATCGGTTCTGC	CAGCAGCTGCAAATTGGTT	148	AGC	2	575	589	15
VES0643	Contig476	846	1	TTGGGCTCACACCTCTAACC	TCTTACCCGGTTGATGGAAG	167	ATC	2	547	561	15
VES0644	VES11G23	804	1	GCATCAGAAACACCAGAGCA	ACCTCAGCTGAACCATCCAC	143	ATC	2	515	529	15
VES0645	VES11H13	758	1	ACCGCTCTTCATAGGGGAGT	TGGAATGGGAGGTCCAGTAG	167	GGA	2	376	390	15
VES0646	Contig1363	1015	1	CCCCACATAGCCATTGTACC	TTGGAAGCAAGTAAAGCCAA	261	AAG	2	485	499	15
VES0647	VES11K12	877	1	TGCATGGATCCAAAACTTCA	CCATGGCAAAGGTGCTTAAT	294	AAG	2	397	411	15
VES0648	VES11K16	856	1	TGTGCACTGAGGAGGCATAC	AAACATCAGCCATGGTAGCAC	92	GGA	2	542	556	15
VES0649	Contig368	830	1	GGAACGATGCTCAAAACGAT	TATGCCCCAAGTCCTCTGTC	224	AGC	2	97	111	15
VES0650	Contig1733	1416	1	TCAACCTTCTTCTCAATGTCCA	GCGCTTTGTGTATAACGGCT	297	AAC	2	64	78	15
VES0651	Contig2137	977	2	GGATCTCTTGTTGCTGAGCC	AAAGCAAGCCTTCCATGCTA	286	ATC	0	362	394	33
							AGC	2	350	364	15
VES0652	VES11P13	734	1	ATCGTCGATGTGTGACGTGT	GGTATGGCAGAGGACAAGG	288	GGC	2	560	574	15
VES0653	VES11G11	783	1	CAAGCTAGAACTCGGCTGGT	AGGCCTTTGAGAGGAAGAGG	152	AGC	2	361	375	15
VES0654	VES11G20	816	1	TGCACCAAGTCCACCTGATA	GGCCACTCTGTTTTCCATGT	251	ACT	2	270	284	15
VES0655	VES11E16	822	1	ACCCTTTTCGTTGCTTCCTT	GCTGGTTGACAAACAACCCT	156	AAG	2	212	232	21
VES0656	Contig1126	914	1	TCTTACACGCCATCCAAACA	AGACCCGGATATAACCGACC	215	AAG	2	656	670	15
VES0657	Contig1585	1658	1	TGTCACAACACACATGAAAGGA	GAGCAAATGGGAGGACAAGA	194	AAT	0	1504	1581	78
VES0658	VES16J02	1000	1	AAATGCTTACAAACTGTCCCTGA	TCCCTTTACTGGACGTGCTC	175	AT	0	108	179	72
VES0659	VES16M24	1158	1	TTGGTCGATTCTCCCTCTTC	TTCACGTTTGAGTCCTGCTG	198	AG	0	55	124	70
VES0660	Contig1367	1107	1	ATGTGAATCCATCCCTGCTC	AGCCATGGCAAAGAGAGAAA	132	AG	0	158	203	46
VES0661	VES14F22	944	2	GTGAATGCCAAAAAGGTCGT	ACCTGATTCTGTTGCCATCC	266	ACT	1	123	137	15
							AT	0	298	337	40
VES0662	Contig1222	873	1	ATTACGCAACCACACAACGA	AGCATCGTCAGTGGTGACAG	265	AAT	0	178	222	45
VES0663	Contig2118	1468	1	TTCGTTTTCATCCGGAAAAG	TAGTCTTTGGCCTTGGTTGG	151	AG	0	1274	1317	44
VES0664	Contig2316	995	1	AGCCAAGTGTCGTGCTTACA	TTGCATGCCAAGTTCAAAAG	143	AAT	0	765	809	45
VES0665	VES12_B04	1146	1	CGATGCAATAGCCGAAGATT	CGAATCATCTCACCGACAGA	193	ATC	0	270	299	30
VES0666	VES17K20	727	2	GAATTGAAGCGTTCTGGTCC	ACACCAAGCTCGAAAACCAC	260	AC	0	349	378	30
							AT	0	427	502	76
VES0667	VES12_L10	1237	1	CTGAAGGCAGAGGAGACAGC	TGGACCATCCACTAAATCCAA	220	AAT	0	840	866	27
VES0668	VES15H03	836	1	ATTCCAAACTCTTCGGCCTT	TGGCGTCATCAATTGACATT	267	GGC	0	246	269	24
VES0670	VES20P06	1251	1	ACTTGGAACTCCCAAAGCCT	CTCGGGCACTTCAAAGACTC	94	AGC	0	303	332	30
VES0671	Contig2217	1060	1	GCAGACCTACACTGGAAGGC	AGCAAGGATTCCATTTGCTG	271	AT	0	854	881	28
VES0672	VES16D06	816	1	CTTCCCAAACCACACAAACC	CTTGCCGCAACACTCTGATA	299	AAG	0	84	110	27
VES0673	Contig1913	855	2	GTGGAGAGCCAGATCGAGAC	TCTCTTCCTCCTCACCCTCA	289	AAG	0	460	486	27
							AGC	2	473	490	18
VES0674	Contig1030	861	3	GCTCCTCATCTCCCTCCTCT	GGGGAGGTGAAGCTCTCTTT	225	GGA	2	190	213	24
							AGC	0	264	284	21
							GAGC	2	143	158	16
VES0675	VES17C04	801	2	CATCACTCTGCTGACCCAGA	TCTCCACCACAAACCTACCC	275	AAG	2	192	206	15
							AAG	0	211	234	24
VES0676	VES19C08	858	1	GCACATATACCCACCCTGCT	TGGTGTAAGGCTTCCTCACC	208	AG	0	50	75	26
VES0677	VES21D16	809	1	TTGTTTGCCCGTCTCTCTCT	TGACTCTGAAGTGGGGAACC	214	AAG	0	147	170	24
VES0678	VES21P22	766	1	TGCTGAGAAGTGCAAGGAGA	TGTCACGCCTCTTCCTCTTT	293	GGT	0	263	283	21
VES0679	Contig1429	997	1	CGACTTCGGCATACACATTG	CCGAAGATTAGTTTCCAGCG	296	AC	0	694	715	22
VES0680	VES14P03	900	1	TGATGTTACAATGCCAGCAGA	ACAACAAGGGCACCAACAAT	182	AT	0	104	125	22
VES0681	VES15P21	787	1	CGCTTCTTTTGCAGATCAGA	ATCACTTGTGGCCGAAAGAC	218	AG	0	105	126	22
VES0682	Contig239	823	1	AAACCTGCGGCACTAGAGAA	AAAATCCAAGCGAAAACCCT	290	AGC	0	662	682	21
VES0683	VES12_N04	854	1	TGGGAAAAATCACAAGAGGG	TCACTTTCATCGACATGGGA	105	AAG	0	239	259	21
VES0684	Contig1979	1106	1	CTATGCTGGCAAAGGACCAT	TTAGCCGGTTGTTTGGTAGG	256	GGC	0	208	237	30
VES0685	VES13_J04	1089	1	CGAACCTGTGGTCCTGCTAC	GTTTATGGCCCTCAAAAGCA	251	AAT	0	787	810	24
VES0686	Contig946	1354	1	TAATCAGGCTAAAAGGCCCC	CGTTGCAACATAAGACGGTG	131	AAT	0	1228	1248	21
VES0687	Contig699	853	1	TTCTCAGAATTGGGGGAATG	TTGAAGTCGTTGACGTGCTC	199	AGC	0	238	261	24
VES0688	Contig2022	1575	1	CATCCGGATAAAGGTGGAGA	ACTACCACCACCACCAAAGC	213	GGA	0	358	375	18
VES0689	VES16C13	800	1	CGATATCAAGCTCACGCTCA	TTCAACTTCGTAGGGAACCG	160	AGC	0	347	361	15
VES0690	Contig1482	1407	1	CACCTCCTCCTTTACCACTGA	CTGTGGGGAGGACAAAGAAA	214	AAC	0	104	130	27
VES0691	VES16O01	648	1	CTTTAACAAAACACGCGCAA	GCATAGCCAAATCCTTTCCA	252	AAG	0	136	165	30
VES0692	Contig1968	1421	2	ACCTAAACCCCAAATCCCAG	AGGATTTCACCGAGGAGGTT	179	AAG	1	461	484	24
							ACG	0	449	472	24
VES0693	VES17P05	816	1	CAAAACCCTCACTCCCAAAA	TTCACCTCTCCATCCGAATC	162	GGA	0	160	180	21
VES0694	VES18E19	841	1	TTCCTTTTCTTTCCTTCCCC	ATTTCTGGACGCCAACATTC	190	AAG	0	419	436	18
VES0695	VES18G08	1185	1	AGCTTGAATGCTCTTCAGGG	GGGATGATTGGAATGGTGTC	154	ATC	0	106	135	30
VES0696	Contig1186	879	1	GCATGCATTCCTTAACATGC	GTGAGTTGCTCCACCCTTGT	296	AAG	0	57	77	21
VES0697	VES19N19	830	1	CACGACCACAGCAAGTCCTA	GGTGTTGGGTTCTTGCAGAT	191	AAC	0	337	357	21
VES0698	VES20C18	822	1	CACAGATCAAAGCCCTGACA	GCAATTGTATCCTTCGCCAT	184	ACG	0	112	129	18
VES0699	VES20P03	706	1	TTGAGCACAACCACCATTTG	TTGACATTGAAAGCAACCCA	218	ATC	0	432	452	21
VES0700	Contig193	774	4	TTGGGCCAATCATCACTACa	CCTGGAAGAACCTCCCAACT	245	AAC	1	230	250	21
							AAC	0	278	295	18
							AAG	2	186	200	15
							AAG	1	204	221	18
VES0701	Contig1291	896	2	AAACCCTCATGCGTGCTTAG	ATGATGGTCGACCTAGTGGC	249	GGC	0	274	294	21
							GGGT	2	203	218	16
VES0702	Contig2173	1449	2	GGAAAAGGAAAAGGCGAAAC	CGCAGTCCTTCAAACAAACA	274	ATC	1	1299	1316	18
							AGC	0	1230	1250	21
VES0703	VES15D05	835	1	GGACTCTTCCCATTCCCATT	CTGCTGTCACTACAAGGCCA	167	AAC	1	132	170	39
VES0704	Contig561	1168	2	CTCACTTCCCGTTCCAACAT	TCAGACGGTACGTTTTGTGG	197	GGA	1	898	918	21
							GGT	1	870	896	27
VES0705	VES15P14	772	2	CCCGTAGAGAAATAGGGGGA	GCAGATGGTAGCATGAGCAA	286	AAAT	1	262	289	28
							AATT	2	258	277	20
VES0706	Contig804	1516	1	CTCTGGAGGGACGTGAAAAG	GCTTGTTGGGCAAAGAAAAG	295	GGA	1	1000	1026	27
VES0707	VES12_F24	906	1	ATTACATACCCGCGCTTGAG	AGGGATGTTCACATTCTCCG	252	AAG	1	700	732	33
VES0708	Contig1733	1416	3	ATCACCAATCTGTGCCCTTC	AAGATTTGGCCGAGGAACTT	272	ATC	1	982	1044	63
							GGA	2	969	983	15
							GGA	2	1041	1058	18
VES0709	Contig1078	1528	1	AATCAGTTTTTCATTTTTATGTTCCT	TGATGGGACCCAACTCAAAT	233	AAC	1	37	66	30
VES0710	VES20G08	827	1	ATGATGATTTGGCTGTGCTG	ACATGCAAGGGAACGAAAAC	252	AAC	1	218	238	21
VES0711	VES16A18	874	4	CTGTCTTTGATTTCGCAGCA	TGATGAGCTGAACCAGTTGC	126	AG	1	94	109	16
							AG	1	96	111	16
							AG	2	98	113	16
							AG	2	100	115	16
VES0713	Contig1767	1397	1	TGACACCTTCCAAATCCCTC	AAAACGGTTCTCTCCCAGAAA	199	AG	1	47	70	24
VES0715	Contig1918	933	1	GATCATTTCCGGAATCTCCA	CCTGGTCATTTTGCTAGGGA	190	GGT	1	535	552	18
VES0716	VES12_E24	1109	3	AGATTGCTGCACGTCTTCCT	CAACAAAGGAAAGGGGTCAA	293	AAC	2	313	327	15
							ATC	1	499	519	21
							AGC	2	371	385	15
VES0717	VES12_G24	795	1	AAGACCACCTTGGCAGTGAC	TTATTTGAAGGCAACCCGAC	175	AAG	1	313	347	35
VES0719	Contig1707	1163	1	GATAGTAAGGCCCCACTCCG	GGCCGAACCACAAAAGACTA	173	AAC	1	1028	1051	24
VES0720	Contig189	793	1	TGCCATAATTATCACCGCAA	GATCAACCAGCTGCTCACAA	190	AAG	1	419	442	24
VES0721	VES13_C24	814	1	CCCCACTCCCACCACTATTA	ATTGGAAGGGTTTGTTGCTG	179	GGT	1	49	78	30
VES0722	VES13_D23	843	2	AAAAACCCCACTTCCTCCAC	ACGGAGAAAGAAGCAACCCT	233	AAC	1	398	418	21
							ACG	1	408	446	39
VES0723	VES13_P04	1233	2	GCCCTGACTTGAACCTTGAG	TTCATTTCCATTTCCCAAGC	298	AAC	0	862	885	24
							ATC	1	917	940	24
VES0724	VES15L02	904	3	GGTGGGTAACCCTTCATGTG	GAAAAGGGTGTGATGGTTGG	238	AC	1	182	203	22
							AT	0	227	260	34
							GGGT	2	160	175	16
VES0725	VES16E21	807	1	TGTGCTTCTGTATCCAAGCG	CAGCAATGGCAGCAAGTCTA	193	ATC	1	278	298	21
VES0726	VES18K18	818	1	CAAAGCAAGCACAAGATCCA	GCTGTTCTTGAGGCTGTTCC	134	GGT	1	395	418	24
VES0728	VES21E21	817	1	GTCATCGTCGGAGTCATCCT	CAAGTGCAGCAAATCGTGTT	216	GGC	1	251	268	18
VES0729	VES21K03	749	1	GGCTTAGCAATAAGCGATGC	GGCCAAGTGtTTTTCCTCCT	112	GGC	1	316	339	24
VES0733	VES15P11	861	1	CACTGCTCATACCAAACCGA	CACCAGAACCTGATCTCCGT	196	AG	1	70	87	18
VES0735	VES17K13	893	1	TCCTCATCTCATCAAACGCA	AGTTTTGCCACTCTTCGTGG	216	AG	1	173	192	20
VES0736	Contig1371	965	2	GCCCTCACACACATCACAAC	GAAGAAGAAAACGCAGACGC	237	AAG	0	270	296	27
							AAAG	1	191	210	20
VES0737	VES20F12	772	1	TTTCCCTATTGCAGGCTTTG	AAGGAAAGGGACTGGGAGAA	188	AAAG	1	60	83	24
VES0738	VES12_G14	1228	1	GAAAAGGGCTGTTTTTCACG	AGTGTCCGAGGTGTTGAACC	298	AAG	1	706	726	21
VES0740	VES12_H15	840	1	AATCCTCCGAAGAAGGGTGT	CACTCGGAAGTCAGGTCCAT	126	ATC	1	457	477	21
VES0742	VES12_B10	837	2	CATGAACACCTTATTCGGGG	CCGTTGTAAGCTTCATGGGT	296	AAG	2	423	440	18
							ATC	1	438	455	18
VES0743	VES13_F02	1174	1	GCATCGATGATGGTTGTGAT	TTTGCAAGCTCCAATCAATG	282	AAT	1	840	857	18
VES0744	Contig1404	961	1	CCAGAAAGTCGAGAGCGAAC	TCTTCGCGAATGATGTCTTG	234	AGC	1	286	303	18
VES0745	VES13_I01	1300	1	CGAGAAGAGAGAAGCAACGG	AGGCCTCACTCTCTTCCACA	300	AAG	1	569	592	24
VES0746	VES13_K03	1182	1	GAAGCCTTCTTCTGCCACAC	GGAAGTCCTTGGTGCTTCAG	254	AGC	1	878	895	18
VES0747	Contig671	1598	1	GACGGAATTTCACAGCCATT	TCTGACACTGGCGATACGAG	253	ATC	1	588	608	21
VES0748	Contig687	1099	1	CTCCAATCTCCCAGAATCCA	CTTAGCGAGAGGTGTGGAGG	213	AAG	1	88	102	15
VES0749	VES14D18	834	1	TGGAATGTCCAAACAAACCT	AAGCTTTCAACAAGCCTGGA	206	AAT	1	234	265	32
VES0750	Contig947	1130	1	GCCGAAAGGCATCAAGTAAA	ACCTACCATGGCTTTCATGC	160	AAC	1	945	962	18
VES0751	Contig1764	894	1	ATGTTTTTCAAAGGGAGGGG	GGCATTTGATGTTCTTGCAT	117	AAC	1	196	210	15
VES0752	Contig509	824	1	CTTCAGGTCTTGTGATGCCA	ATGGCTGTGTCAAAGGTTCC	241	AAC	1	397	414	18
VES0753	Contig123	829	1	CCCACACAAAACAACCCTCT	GCTACCGCACTTTCCAGAAG	170	GGA	1	237	257	21
VES0754	VES15D20	850	1	CAAAGACGCTTCTCACTCCC	TCCAGATCCATCATTTGGGT	187	AAC	1	543	563	21
VES0755	Contig1565	1045	1	TTCCATGCTCCAATTCTTCC	GAAAGCCAATTGCTCGCTAC	275	GGT	1	275	289	15
VES0756	VES15I06	420	1	GGAGTGCAGCACCATAGCA	AGCCAGGTTGCATAGCATCT	136	GGA	1	73	87	15
VES0757	Contig1780	1240	1	CCCTTTTCACTCCCTCTTCC	TGACGTGAACTGCTCTCAGG	211	AAG	1	184	201	18
VES0758	VES16B23	780	2	GGAGTGAACAAAACGGGAAA	TTCTGCAACCTCATGCTTTG	242	AAC	2	157	171	15
							AAC	1	185	205	21
VES0759	VES16C19	821	1	TTCAGCCATGGCCTTAACTC	GATAAGGAATGGACCTCCCC	107	ATC	1	506	523	18
VES0760	Contig1935	2172	1	ATCACAAGGTTGGCTTCACC	AGAATTTACCCGGTTCCACC	159	AAG	1	1210	1227	18
VES0761	Contig708	882	1	TCCGATCCAACAAACATGAA	GCGACAAGCAAAAACAAGTG	156	GGA	1	173	190	18
VES0762	Contig1497	1064	1	CTTCCACCTTCGACGTTTTC	TTTCGGAGCCATTTTCATTC	228	GGC	1	100	117	18
VES0763	Contig591	1304	3	TTTGCTGGTGGGGATATCAT	TCTCTGCTTCTCGCTTCACA	161	AGC	2	897	911	15
							AGC	1	900	914	15
							AGC	2	903	917	15
VES0764	VES16P02	756	1	AGGAAGGAACTCACTGCGAA	TCAAAGAGTTTGTCCACCCC	179	AAG	1	271	294	24
VES0765	VES16E15	874	1	TCAAACCAGAAAAGGCCAAC	GGAAATCGTGGTAGAGAGCG	291	GGA	1	229	249	21
VES0767	VES17D13	803	1	AAGCAGCGAGAATTTGCATT	AGGCCTCACTCTCTTCCACA	277	AAG	1	338	364	27
VES0768	VES17P16	716	1	CAACACTTGAAGAGGTCGCA	ACACCAGGTTCGGATGAGTC	224	AAG	1	80	100	21
VES0770	Contig548	1151	1	AATCCTGTATCCCCAAAGGG	GAGACAATTGGCTGGTGGAT	294	AGC	1	772	789	18
VES0771	Contig1383	843	1	TGACAGCAAGAGATGTTCGG	TAAGAGCGAGCCTAGTTCGG	196	AAC	1	538	552	15
VES0772	Contig425	861	2	TTGCATGCTGGATTCTCTTG	TTATTGAGGAGGGAGCATGG	291	ATC	1	300	317	18
							GGT	0	291	311	21
VES0773	VES19A02	716	1	GCTAACACGAACGGGAACAT	TcGAGTGCGCTAGTGGAGTA	105	GGA	1	519	533	15
VES0774	VES19N24	953	2	GGTTCGAATTGGCGAGAGT	CAAAGTGGTTCTGCGAGACA	128	AAG	1	30	50	21
							GGA	2	77	91	15
VES0775	Contig77	814	1	CCATTCCATGGCTTGTCTTT	AACCTGCTGCTTTCTGCTTC	273	GGA	1	286	306	21
VES0776	VES19F09	856	1	CTGGAGAAGCTGAGGGAAAA	ATCAATTTGACTTCAGGGCG	107	AAG	1	46	63	18
VES0777	VES20F04	741	1	GTCATCGCAACAATGGAAGA	GGAGAAGATAGGGGTTGGGA	153	GGT	1	52	69	18
VES0778	VES20A13	791	1	CCCACCCCAACACAATTATC	ACCACTCAATAGACCACCGC	270	AGC	1	243	266	24
VES0779	Contig902	1300	1	CGTTCCATCTCCAGCTTCTC	AGGTTTCCTTCTTCGCCAAT	148	AGC	1	317	334	18
VES0780	Contig1466	802	2	ACTGCACTTTCTTGGCTGCT	CCTCTTGGGACGAGTGGTTA	260	AAG	1	227	241	15
							ATC	2	208	222	15
VES0781	VES21G08	821	1	GGCTTGTGCAATTGTCCTTT	AGTCTCACCGCCACCATAAG	271	AGC	1	448	462	15
VES0782	VES21M09	853	1	TATTCACAGGATTGACCCCC	CAGAGCTTCCACTCCTCCAG	119	GGA	1	55	75	21
VES0783	VES15B16	840	3	TCCAATTTCCATTTCCATTCA	AATCGAGTCCAGAAGGAGCA	191	AAAG	2	82	97	16
							AAAG	2	86	101	16
							AAAG	2	90	105	16
VES0784	Contig779	1039	1	GCCCGAACCTCACAAAACTA	GTGAAGGGGGAGTGATTGAA	203	AAG	2	793	819	27
VES0785	Contig2020	1458	2	TGGTTCAAAAAGTCGGTTCC	CCTCACTTTGCTCTCGCTTT	291	AAG	2	778	801	24
							GGA	2	789	803	15
VES0786	VES13_G17	846	1	TCCATCCTCACCTCCAACTC	AGCGGACTCTGAGGATTCAA	228	GGT	2	433	456	24
VES0787	Contig1239	1554	3	ATGGACATCACCAGACGACA	AGCTCCTCCAGTGACCAAGA	119	AAC	2	1410	1424	15
							AAC	2	1413	1427	15
							AAC	2	1416	1430	15
VES0788	Contig1920	2188	2	CCCCGTTTTCAAGACCTACA	TTGTTTGGAAGGAATCGGAG	245	AAG	2	251	274	24
							ACG	2	170	187	18
VES0789	VES16K22	855	1	CGCATTGCTCACCAGAGATA	CTTTCCTTGCTCAGCCAAAC	295	ACG	2	146	169	24
VES0790	VES16M18	1212	1	GAGTGTTGCAAGCAGAGGCT	GGGTCTTTCCATGAGCTTGA	136	ATC	2	137	160	24
VES0791	Contig84	747	1	CTCGTTCAAAGCCAATCACA	GCTATGTTCAGGCGTAAGGC	242	GGA	2	237	260	24
VES0792	Contig1112	948	2	GTCACTTCAGGAGGAGCAGG	TGGTGATGATGAGTGGTGCT	233	ATC	2	327	350	24
							ATC	1	458	475	18
VES0793	VES17A18	876	1	CCTCCCCTGAAAACAAAACA	GAGGAGGAGCTCTTGACCCT	149	AT	2	460	481	22
VES0794	Contig2014	1960	1	TGTTGCTTTCCATTATGCCA	GAGAGGAACCACCGTGAAAA	228	AG	2	549	570	22
VES0795	Contig599	892	1	GGGGAGCAAGATGATTACGA	GACTTGGGGTCTTTGACTGC	232	AAG	2	391	411	21
VES0796	Contig1749	1131	1	GATCTCAAACGCGGTGATTT	AGCTCTGGCCAATTTCTTCA	264	ATC	2	468	488	21
VES0797	Contig947	1130	1	CAGCAAGCTCAACATTTCCA	TGCTCGATTTCTTGCATTTG	92	AGC	2	399	419	21
VES0798	Contig1994	1952	1	TCCAATAACAACGCCAACAA	CTGTACAGCCCCGTTCTCAT	150	GGC	2	515	535	21
VES0799	VES14F10	818	2	AACCCCAATCTGCACTGAAC	GTGAGGAAATCGACAACGGT	171	AAG	2	57	77	21
							GGT	2	37	57	21
VES0800	VES14G11	851	1	TCCCAACCTCAACAACAACA	TCACTGGAGAGGATTCACCC	136	AAC	2	119	139	21
VES0801	VES14H11	737	1	GCAGGGTGCACTTATGGTTT	AAATGCTGGTTTAGTTGCGG	147	GGT	2	367	387	21
VES0802	Contig2035	1600	2	TCAGTACCAGCACCAATGGA	GTGAGCAAAGCAGTTGTGGA	265	GGT	2	349	366	18
							GGC	2	326	346	21
VES0803	VES16C01	841	1	TGGGGATGAAATGGCTAAAG	AACGGAAGTGGGTTGACAAG	299	AGC	2	309	341	33
VES0804	VES16L07	870	1	CACCCGCGGACTACACTAAT	CGGATGGATTTGATCCTGTT	126	AGC	2	569	589	21
VES0805	Contig1600	930	1	TCCACGCGCTTTATCTCTTT	AGTGACTTGGGAGATGGTGG	107	GGA	2	545	565	21
VES0806	VES19J13	870	1	AGTAGCGCCTTGTTTGGTTG	TAACTTCTCCACCGCATTCC	99	AAG	2	51	71	21
VES0807	VES12_J06	804	1	TCCAACACATTCACACAGCA	CAATGTCGGTGAAATTGACG	261	AG	2	161	180	20
VES0808	Contig729	1643	1	CTTTCCTCAACGGAATCCAC	CCATGGAATTCACCATCTCC	181	AG	2	46	65	20
VES0809	VES13_D22	808	2	TCGATTTCGGAAGAGGAAGA	AAAGCACCATCAGCCTTCAT	255	AAG	2	163	177	15
							AAAG	2	171	190	20
VES0812	Contig1737	866	2	GGTACCTGGAGGAAGCACAG	TTGGAGCTGCTACTCCCACT	91	AAAG	2	32	51	20
							AG	0	30	61	32
VES0813	VES12_D07	1203	1	TCACCTACCTCACCCTCGTC	AAACAACAGCAATTGGAGCC	213	ACG	2	587	604	18
VES0814	VES12_D11	1226	1	CATCACCAGATTTTGGGTCC	TGGGTGTTCAAGGAAGGAAC	136	AGC	2	818	835	18
VES0815	Contig1632	686	1	AAGAAGCTTCCAAAGGAGGG	GCAGTTTGGATTTCCCTTGA	254	AAG	2	195	212	18
VES0816	VES12_G19	808	2	CATTCCGCATTACCACCTTT	GAACCTCTCACCTTCAACGC	158	AAG	2	136	153	18
							AAAG	2	82	97	16
VES0817	Contig1753	851	1	GTCCTAGTGGGTTCACTCGC	CGGTCACTGACTCACTCCAA	151	ACG	2	249	266	18
VES0818	VES12_J24	874	1	TGCGATGTTTGTCAGGAGAG	GGAGTTTGAAGGAGAAGGGG	189	AAG	2	336	353	18
VES0819	VES12_L15	1220	1	CCATATGGGTTGCCTACCAC	CGTCCTTCTGGCACCATATT	210	AAG	2	275	292	18
VES0820	VES13_B08	805	1	ATTTAGAACCTCCCGCGTTT	GATACCACTGGTTTGCCTCC	231	ATC	2	408	425	18
VES0821	VES13_C22	1244	2	AAAGGGGTGGGAAAAGAAAA	AAGGAAAAGGTGTGGCTGTG	280	AC	2	968	985	18
							GGGT	2	1026	1041	16
VES0822	VES13_E17	1121	1	GAAGCTGGAGCGAATCAAAG	CTTCGAGATTACCGACGCTC	152	GGA	2	302	319	18
VES0823	Contig1281	1268	1	ACCACCCTCAGAGACACACC	ACCAATTACCTTGCCACAGC	251	GGC	2	838	855	18
VES0824	VES13_M21	1156	1	GGTGTATCAGCCCCCTTTCT	GGAGGCAAAATGGAAGTCAA	252	GGA	2	197	214	18
VES0825	VES13_B12	853	1	CTTAGCCTTGGAGCTGGTTG	AGAAGGGTGTGGTTGGTGAG	203	GGA	2	268	285	18
VES0826	Contig1105	1168	1	TCACATGGCTTCTTCACCAC	AAAACCCCACTCCCAATTTC	192	AAG	2	760	777	18
VES0828	Contig1110	962	1	AACCACGAAGACCAAACCCT	GGTGAAAATGGGGAGGAAAT	238	AAG	2	151	168	18
VES0829	VES14H02	846	1	TTTGCATTTTTCCGTTTGAA	AAATCCATGGCGGATTACAA	165	AG	2	24	41	18
VES0830	VES12_O02	1235	1	ACGCCATAAACGAAAACCAC	CTCCGGCGAAGAGTTATCAG	247	AAC	2	24	41	18
VES0831	Contig458	757	2	GTAGCGGTGAACGTGTCGTA	CACAAGAATGTTGACGGTGG	261	GGA	2	341	358	18
							AGC	2	465	479	15
VES0832	VES15A23	854	1	CATTTGATGCTGTGTCTGGG	TTCTGTCGAAATGCTGTTGC	299	AGC	2	321	338	18
VES0833	Contig94	801	1	TCATTCTCTTAGCCTCGCGT	CGAGAAGTTGCTTCACTCCC	283	AAG	2	52	69	18
VES0834	VES15D19	837	1	GGAAGCCGTTTGCTTGATTA	GTTGCGATTGGTACGAGGTT	288	AAC	2	199	216	18
VES0835	Contig1590	1050	1	GAAGGTCATTTCGCTTCTGG	TCCTTTGTCTCAATCGGACC	177	GGA	2	271	288	18
VES0836	VES15G16	844	1	CATCGGTGCCTTAGAACACA	TAGTTGGAAGGGGCACAGAC	178	AGC	2	107	124	18
VES0837	Contig2198	1674	1	TATGGCCATTAAGTCGGGAA	GGTACGTGGGTGAGGGTATG	243	GGA	2	1418	1435	18
VES0838	VES15B19	815	1	GAACATCACCACCAACACCA	CCCCATCCACACCTCTTCTA	119	AGC	2	122	139	18
VES0839	Contig991	787	1	GCAATCAGCACCTCTCAACA	CATCACTGTACCCTCCACCA	179	ATC	2	541	558	18
VES0840	Contig875	849	1	TCCTTTAATTGTTCGTCGGC	GACAGAGCATACCCCGTGAT	119	ACG	2	336	354	19
VES0841	Contig1704	1151	1	GGCTCATGATTGTTCGGTTT	AGCACCTTATGCTGCTGCTC	279	AAC	2	865	882	18
VES0842	Contig467	761	1	GGGAAAAGGTGGAATGGAAT	GAGGCCATTGATGAGGAAGA	261	AAG	2	117	134	18
VES0843	VES16H07	581	1	ACAACCGGAAAACAAACCAA	AGGGTGTGATTTCTGAAGCG	247	GGT	2	202	219	18
VES0844	VES16H20	834	1	CGCCTTTCCCTTCTCTGACT	GATCTCACAAATGCTCCGGT	111	ACT	2	63	80	18
VES0845	VES16P03	792	1	AAATGGATTCCCTTCCCAAC	AGGAACCCTGAGGAACTGGT	140	GGC	2	87	104	18
VES0846	Contig2124	1463	1	ATCGCTTTCTCTCTCCCTCC	CTACAGCAAATCCCAGCCAT	134	AG	2	119	136	18
VES0847	Contig1419	664	1	GGAAATTGGAGCAGTGGAAA	ATCCAAAGCAAGCGAAAAGA	232	GGA	2	344	361	18
VES0848	Contig2040	1294	3	GTTGCAAGATTGTGGGGACT	ATTAACCGAAGTCGGTGGTG	167	AAC	2	673	690	18
							AAG	2	601	615	15
							AGC	1	652	666	15
VES0849	VES17G08	848	1	GAACTGCCAGTCGTGTGAGA	CAACCAAAAGCTCGGAAGAG	192	AAG	2	535	552	18
VES0850	VES17G19	784	1	GGCATGGTGGTTCTCAGATT	ATCAAACAACTCCTCGGCTG	212	AAG	2	357	374	18
VES0851	Contig563	1522	1	GCGAGGAAAACCAAAAACAA	CCGCTTTGTATTCCCTCAAA	275	AGC	2	309	326	18
VES0852	VES17I20	836	1	CAGCCCTTTTGATTCTAGCG	CGTGTAGGTGGACGATTCCT	216	GGA	2	302	319	18
VES0853	VES17J10	811	1	TCACCTTCACTTCCAAACCC	GCGATTATGACAGCCTCCAT	157	AAC	2	61	78	18
VES0854	Contig108	837	1	TCCATCTGTGCCTCTTCCTC	GTTCTCAATCTCCCCGATCA	241	GGT	2	121	138	18
VES0855	VES17K22	789	1	GGGCACAATTAATTCGCTTG	TGAGGAGAAGCGTGACAAAA	285	AAC	2	266	292	27
VES0856	Contig654	875	1	AACTTTCACGCTCGCAATCT	GGAGGACGTAGACGAAGACG	293	GGC	2	375	392	18
VES0858	Contig1676	893	1	GAAGATGGTGGGAAGCAAAA	TTTGTTTTCTCTGATGGGGC	245	GGT	2	291	308	18
VES0859	VES17O09	759	1	TTGGATTCCATTCCCAAAAC	CTCGGTTGGAGTCCTCTCAG	287	AAG	2	96	113	18
VES0860	VES18E14	535	1	ACcTCCTTTTCCAGCCCTAA	AaCCAATCCTCAAGCCaCTG	197	ACT	2	81	95	15
VES0861	VES18I19	843	1	TTCGCTCTATGATCGGGTTC	TTTTGGTATCTAGGGCCACG	283	ATC	2	51	68	18
VES0862	VES18J15	770	1	ACAAGCTCCGATGTACCGTC	CGGCGGTGTGATCCTATATT	142	GGC	2	66	83	18
VES0863	VES18H19	777	1	TCAACCAAAACCGACACAAA	TCAATCAAAATCCAAACCCAA	222	AAT	2	114	131	18
VES0864	Contig1381	1063	1	TGTGTTGTTGGTGTAATGGGA	GAACCTCAGCAGCAAACTCC	279	GGA	2	55	72	18
VES0865	Contig1796	587	2	AAATATCCTTGGCGCAGTTG	CATCATCCGACTCCTCCTTC	245	GGT	2	288	305	18
							AGC	2	267	281	15
VES0866	Contig1518	1498	1	CACTTGCTCACTGCTCCAAG	GAGTCTGACGACAGCACCAA	251	AAG	2	1236	1253	18
VES0868	VES19M20	850	1	TGAAATCGCTTCTTGACCCT	GCGTTTCATCGGAAGAGTGT	255	AAG	2	288	305	18
VES0869	Contig1727	1126	1	GATGTCGCGTTTTCCAGAAT	AACTGGGTTGGTCTGGAGTG	254	AT	2	164	181	18
VES0870	Contig2129	1439	1	AATCGCTCTCTTTATCCGCC	TGCTTCTTGGACTTTCGGAT	210	AAT	2	1184	1201	18
VES0871	Contig881	785	1	CTCACTCGCAAACCCTAACA	TGACTCTGACGAAAACGTCG	103	AAG	2	748	765	18
VES0872	Contig190	832	1	GGTTTTCATACACGTCGGCT	CACGTAATAATGCGCTACGG	258	AAG	2	498	515	18
VES0874	Contig270	884	1	GCTGTTGTAGGAGAAGAGAGAGAAA	CTAAGCACCCTCAAATCCCA	107	AG	2	31	48	18
VES0875	Contig79	775	1	CGCTGCCGTTTTAGAGAATC	CGCCTTTTTGTCTTCCTCAG	229	ATC	2	316	333	18
VES0877	VES12_D10	843	2	CGGAGCTGCTGTCATCTACA	GAAAAGACGAATGGGTCATCA	290	AG	2	611	626	16
							GGC	2	567	581	15
VES0878	Contig1400	851	1	GAATAAGCAGAGCACGAGGG	GGTGCATGGTCTGATGTCAC	257	AAAG	2	206	221	16
VES0880	VES12_G16	805	1	TTGCTCCCTTATTTCGTTGG	CCTGTAAGGGGTTGCAAAAA	192	GGGA	2	156	171	16
VES0881	VES12_H03	836	1	GCACCCAGAGTTGTTGGAAT	TGGTGTCTTGCGTTGGAATA	274	AATG	2	639	654	16
VES0882	Contig2219	1017	1	GGTTGGTTTGACTCCAGCAT	GGCGACTGAAGAAAGCAAAC	138	AAAG	2	818	833	16
VES0883	Contig533	1344	1	GTGGTTCACTTGGCAGGATT	CTGAGCTTTTCAACCGGAAG	276	AATT	2	237	252	16
VES0884	Contig844	1459	2	TACACCCCATTCTCCACCAT	CGAGTATGGAGAGCTCAGGG	238	AG	2	866	881	16
							GGGA	2	863	878	16
VES0885	VES12_M01	1144	1	CTCTCATTCTACTTCGCGGG	AGCAGCCCAATATGACATCC	153	AG	2	1024	1039	16
VES0887	VES13_D03	1220	1	GAGAAGATGCATCGTGCAAA	CGCCGCGAAAAGACATTAT	288	AAAT	2	1165	1180	16
VES0888	Contig2298	1248	1	TTGCTTCCTCAAAAGCCTGT	TCGCTGAATTTAAGGTTGGG	213	GGGT	2	655	670	16
VES0889	VES13_F01	1234	1	TCTGGGGTCTCCAAAGTCTG	CGGTTCACTCTATTATATTTTTAGCTG	252	AAAG	2	1176	1191	16
VES0891	VES13_P03	1217	2	ACAATTCAGCACCGGAAAAC	TGGATTGGACCTCAGGCTAC	285	AAG	2	742	756	15
							AC	2	792	807	16
VES0892	VES14B06	721	1	CTCCAACATCAgAATTGGCA	TGGATCAAGAAGAGGGGTTG	246	AT	2	268	283	16
VES0893	VES14B13	872	1	TGCAGGCTCAGTGAGTTTTG	TGAAGTGAAGCCAACACAGG	191	AG	2	81	102	22
VES0894	Contig1903	711	1	TATGCCTTCAAGGTGCACTG	TTTACCAGTAGCCTTAGAACGAG	288	AAAC	2	556	571	16
VES0895	VES14F14	831	1	CACTTACAGGGGTGGCATCT	AGGAGTGAGGAACACACGCT	125	AAAT	2	73	88	16
VES0896	VES14K11	833	1	CACCGAATGTTCCATCATCA	CGGAATTGACGGAAGATTGT	198	AAAT	2	76	91	16
VES0897	Contig501	854	1	CAGTCTCGTGCAGTTGGAAA	AGAAAGGGCCGAAGAAAGAG	92	AG	2	168	183	16
VES0898	Contig831	902	1	TGAGAGGAAGTTTGTTGCCC	TGTGGATTTGTGGGAGAAAG	261	AAAT	2	598	613	16
VES0900	Contig47	789	1	CTCCCTTGACTGCGAAGAAC	CTTCCTCCATTCGCTCAAAG	287	AAAT	2	155	170	16
VES0901	VES14E18	569	1	GGCCTCTTGGAGTCACACAT	CACAGATGCAGCACCCATAC	278	AT	2	328	343	16
VES0902	Contig1338	877	1	CATTTCTTGCTTCCTCACCC	TGCATGAATGATTGATTGGG	237	AAAG	2	75	90	16
VES0906	Contig1411	1048	1	GTCACAAACTCTGCAGCCAA	AAAATCCGGTTAGGATTGGG	182	AAAC	2	682	697	16
VES0907	Contig2014	1960	1	TTTCTCACTGCCCATTCTCC	TTTACGGGGGAGTTTTGTTG	269	AAAC	2	1678	1693	16
VES0909	VES16D22	724	2	ATGGGGTAGCTCCATCACTG	AACCTCTTGAACCTGAGGCA	294	AAAT	2	145	160	16
							AT	1	141	162	22
VES0910	Contig734	1151	1	TGCTTTCATACTTCTGCCCC	CCCTGACACCAGGAAGTGAT	296	AAAG	2	252	267	16
VES0911	Contig1652	1193	1	TTTTCCGACATGCATAAACG	TTAACTTTGGCCTTGCATCC	225	AT	2	1109	1124	16
VES0912	Contig631	856	1	AAGGTCCCAGATGGGCTAGT	TGGTGGTAATTCTGCTTCCC	197	AATG	2	375	390	16
VES0913	VES17J18	787	1	CTCGTGACCATGGTAGCTCA	ATGCCCTGAGATCGTGAGAC	251	AAAC	2	323	338	16
VES0914	VES17P09	747	1	TGATTTGAGGAAATCATATAAGAAAC	CTATGGCTCAGTTGACTGCCT	259	AAAT	2	120	135	16
VES0915	Contig411	807	1	GAAGCAAAAGTTATGGCAAGTG	GTGCGTAATATCATGCTCCG	185	AT	2	205	220	16
VES0916	VES17D23	513	1	TTTTCCCCAATTCCCTAACC	TCACCCAATGCACACTTTGT	256	AAAG	2	226	241	16
VES0917	VES18D10	751	2	TGGACAGACACATCCTCAGC	ATTGGTGACGAAGGCAAGAG	281	AAAC	2	402	417	16
							AAAT	2	402	417	16
VES0918	VEPS07C10	1050	1	CACCACCATCATGTTCCTTG	CGGCAGAGATAGAGACAGGG	197	AG	2	670	685	16
VES0919	VES18K20	1189	1	GGATAGAATCGGAGCAACCA	ATGGTGTACCTGGGCAGAAG	176	AAAG	2	492	507	16
VES0920	VES18N18	732	1	ATCGATTGCGGCTCAATATC	AGCTGATGGCCGTTAAAACA	249	AAAG	2	186	201	16
VES0921	VES19C11	556	1	GCTGTTGAAGGGAAATCCAA	CCATTTGCCTGAGAGCATTT	277	AAGC	2	312	327	16
VES0922	VES19H08	855	1	ATCAAAGGAATGTGCTTGGG	AAGGGTTGAATTTTCTGGGC	243	AAAT	2	376	391	16
VES0925	VES20D06	793	2	TAAGGGGATCAAGGCAGTTG	AGCTGCTTCTTGGTCGTTGT	137	GGAT	2	253	268	16
							GGGA	2	252	267	16
VES0926	Contig1686	1201	1	TTTCATCAAAACAAATGGAGTTT	TTcTGCAGTGCAACCTTACG	113	AAAG	2	1106	1121	16
VES0927	VES20L16	759	1	TAGATGCAGATGCCCAACCT	GTTTCAGCTGGCTCTCAACC	168	AAAC	2	38	53	16
VES0928	Contig639	1136	1	CAAACGCATTGTGATTTTCG	ATACGCACCGTTTAGTTGGG	242	AAAC	2	208	223	16
VES0930	Contig490	650	1	CGATTAAAGGAAAACGCAGG	GCTGTGTTTGATGCTGCAAT	93	AAAG	2	136	151	16
VES0931	VES21G05	699	1	CTCGCTGGTGATCCATTCTA	CCCTCAGTTCGAAACTGCTC	269	AG	2	47	62	16
VES0932	Contig1241	986	1	AAAATGGGGTGGCTATTTCC	ATTGGAGGCAGGGTAGTGTG	249	AAAG	2	206	221	16
VES0933	VES21K16	756	1	GAAAAAGAAACGGCTTCGTG	TTTTTGGTGACGAAGCACAC	226	AATC	2	330	345	16
VES0934	VES21P02	698	1	TCACGCCCATATATGCAAAA	AAGCAAAACATGCTCCCATC	177	AC	2	394	409	16
VES0935	VES21E07	884	1	GATCTTGGCAAGCTTGGTTC	TCAAACACGCCATGATAGGA	266	AG	2	224	239	16
VES0936	Contig2020	1458	2	CCTCACTTTGCTCTCGCTTT	TGGTTCAAAAAGTCGGTTCC	291	AAG	2	778	801	24
							GGA	2	789	803	15
VES0937	VES12_B19	1132	1	TCTACGTCACCATGGACCAA	GGCGAGGATGTTGTTTGAAT	183	AAC	2	775	789	15
VES0938	Contig1211	979	1	TTTTCACCTTGGTTGAAGGG	TGAGCTCCACCACTCACTTG	256	AAG	2	244	258	15
VES0939	Contig554	828	1	TGACTTTCTTCACTGTGCCG	ATTGAGAGATGGAAATGGCG	223	GGA	2	214	228	15
VES0940	VES12_C19	1107	1	CTCCATTCCAGATCATGGCT	CCATTGGAGAAACGTCCAGT	247	AAC	2	163	177	15
VES0941	VES12_D17	1235	1	ATCCATCAGCCAGTGTCCTC	AACCATTTTGTCCGAACCAG	279	ATC	2	1013	1027	15
VES0942	Contig1331	837	1	TGTGGCTAACAAGAACCGTG	GCACCATCCATGCTAACCTT	213	AAG	2	182	196	15
VES0943	VES12_E16	1135	1	GGTAACAGATGGGCTGCAAT	GGGAAGATTTGGGTTGGTTT	263	AAG	2	470	484	15
VES0944	VES12_E19	1127	1	GCAAATTGAACAAGTGCAGC	AAGGACCGAGAGGATGGAAG	231	AGC	2	753	767	15
VES0945	Contig1305	1016	1	AGCTGGCTATCGGATGAAGA	CCTCCTCCATCGTGATTGTT	173	AGC	2	267	281	15
VES0946	VES12_G22	1236	1	TGAGGAGGAACCAAAGGATG	CCTTGAGTGTTGCTTGCAGA	237	AAG	2	871	885	15
VES0947	VES12_H21	1204	1	TGATTCCTCCTTTGGTGAGG	TCGACCATGGACGTATAGCA	212	ATC	2	1058	1072	15
VES0948	VES12_J09	814	1	AGAAAGCTGACCCAGCATGT	ACGCACTCGATCCTTCAAAT	237	ATC	2	525	539	15
VES0949	Contig1769	734	1	TACGAGCCCAAGTACAGGCT	GGATCAACACTTGTGCCAAA	271	AGC	2	428	442	15
VES0950	Contig1404	961	1	TGATGATGTGGTGGCAGATT	CATGCAGACGCAGCAGTTAT	97	AAG	2	854	868	15
VES0951	VEPS11_D05	1236	1	CGACAAGCTGTTGATGAGGA	GCCAACTGCCAGAATTATCC	228	AAG	2	521	535	15
VES0952	VES12_K09	865	1	GGCGGTTCCCTACTCTTCTC	CGTGTTCTCCTGGTTGGTTT	223	AAC	2	107	121	15
VES0953	Contig1144	833	1	ACCTGCTTGAGGACCTTGAA	CAGCGGAGAAGAAACCAAAG	127	AAG	2	367	381	15
VES0954	VES12_K22	1198	1	AATGGCCACATAGTTGGAGC	ATAGGAGTCGCCCTGGTTTT	296	GGT	2	836	850	15
VES0955	Contig1945	951	1	CGTCGACTACTGCCAGACCT	CACACCCTCTCCGTTTTTGT	247	GGC	2	370	384	15
VES0956	VES12_L07	1141	1	TACCACCGTTGCAAAAGACA	TGCGCTATAGACCATTGCAG	135	GGT	2	835	849	15
VES0957	VES12_L18	1225	1	CACAATGTGGCTCTGTTTGG	ATAACGGACTTCGTTCGTGC	119	GGC	2	92	106	15
VES0958	Contig1096	881	1	CCCACCTCTCTTCCATCAAA	AGGTCGTTGATAGCAGCGTT	289	GGA	2	175	189	15
VES0960	Contig586	877	1	TCCACTGATCAGACTGCACC	GGAGACAACACTGCAAAGCA	284	AGC	2	475	489	15
VES0961	VES12_N13	839	1	TCAGCCTTCTTCTGGCATTT	CGGGTATGGCTTCTTGGTAA	183	GGA	2	575	589	15
VES0962	Contig2099	1537	1	GCGGTGACAAGAAGGAGAAG	CTTGGATCTGTCTTCCTCGG	248	GGC	2	142	156	15
VES0963	VES12_O02	1235	1	ATCATCAAGGCACGGTTTTC	CTTGATGAACCACCATTCCC	264	GGC	2	877	891	15
VES0965	Contig999	1039	1	ATCGGTCAGCAAAAAGCAAC	CAGATCGACAGTGTGGTCGT	227	GGA	2	727	741	15
VES0966	Contig2040	1294	2	GTTGCAAGATTGTGGGGACT	CTGCACCTTGTTGCTGTTGT	128	AAG	2	601	615	15
							AGC	1	652	666	15
VES0967	VES12_P05	1161	1	CCGCATACTTGTTCGATCCT	TCGTACGTTTGTTAGCGCAC	278	GGA	2	844	858	15
VES0968	Contig1893	1550	1	GCATAGCCTGCAACAGATGA	AGGAATTGGTGGAAGTGACG	168	GGA	2	1041	1055	15
VES0969	Contig757	853	2	ATCGCATCATCAGTCACCAA	TCTTCATCCCCATCCTTTTG	178	AAG	2	519	533	15
							ATC	2	548	562	15
VES0970	Contig2272	1177	2	TGCACTAGCACCGACAGTTC	CAGCTCCACTCACATCCTCA	227	AAG	2	780	794	15
							AAG	2	801	815	15
VES0971	VES12_A01	850	1	TCCAGACACCAGCACTCTTG	TGAGTGGCCAGAGGAAGATT	268	ATC	2	692	706	15
VES0972	Contig1582	1446	1	ATTCCTTGGGGGAATACCTG	AGCTTGAGCCTTTTCAGCAG	175	AGC	2	724	738	15
VES0973	Contig529	841	1	GTTCAACAACCCCTCCTTCC	TGTACATACACGACTCCGCC	152	GGC	2	727	741	15
VES0974	Contig832	895	1	GGAGCATTCTGGGAATGAGA	AGCGGCAGTATCTGAAGCAT	196	GGA	2	560	574	15
VES0975	VES13_A24	858	1	TTGTGCAACTGCCTCTTGAC	CAACCGGTAGACCAATGCTT	297	ATC	2	408	422	15
VES0976	VES13_B05	1115	1	AGGAAGTTCAGGGCCAGATT	CCTCCACGCTGGATATCATT	224	AAG	2	799	813	15
VES0977	VES13_B22	791	1	TGCCAACAAAATGGATTCAA	TGATCTTCCACTCACCCTCC	271	ATC	2	128	142	15
VES0978	Contig1417	1573	1	CCCCCTCCTCCCTACAAATA	TTATAAACCGGTGGTGGTGG	197	GGA	2	753	767	15
VES0979	VES13_C04	748	1	CAAAAACTGTGCAGTTGCGT	ATCCGTTCTTTGGAGAAGCA	235	AAG	2	379	393	15
VES0980	Contig809	960	1	TACCACACATGCTGCCATCT	GGCCAACTGTTTGTCCCTTA	294	AGC	2	515	535	21
VES0981	Contig619	944	1	GCATCAACCCGTTTCATTCT	ATCTGCTCCAGAAGCAAGGA	141	AAG	2	411	425	15
VES0982	Contig582	852	1	CCACTGTTCTCACTCCACGA	AGAGGAACAGCGAGAATCCA	271	GGA	2	291	305	15
VES0983	VES13_E04	1130	1	ATCTGTTGCGGAGAATTTGG	ACGTGGGCAGCACTACTCTT	231	ATC	2	822	836	15
VES0984	VES13_E14	1096	1	CCGTTTTTCTTCCTTGGACA	CGATGCATATGGGAAGGAAT	139	ATC	2	801	815	15
VES0985	VES13_F17	854	1	AGAAGACCCCACCAGAACCT	TGCTTTCTTGCTGTTTTCCC	197	AGC	2	443	457	15
VES0986	Contig1900	1018	1	TCTTCTGGGAAGACCAGGAA	ATCATCCAAGGCTTCTCCCT	292	AAT	2	469	483	15
VES0987	Contig820	725	2	GGGGCTAATGTGGGTCCTAT	TAGGAGGCCTGGCATACATC	289	GGT	1	320	337	18
							GGT	2	356	370	15
VES0988	Contig1534	778	1	ACAGAGCAGCCCCTTGAGTA	AGAGTCTGGCCTCAACCTCA	270	AAG	2	285	299	15
VES0989	VES13_H03	780	1	TCCTGACGCTCTCAAGGTTT	GCAATCTTCTCGGCTTTCAC	195	AAG	2	520	534	15
VES0990	VES13_H15	1237	1	GAGAGGACAATGGCTAAGCG	GTTTGAAACTTCCAGGCCAA	263	ATC	2	917	931	15
VES0992	Contig2092	923	1	AGCTCAGAGAGCCAAGTCCA	AAACATTTTCAAGCAACGGG	291	GGA	2	700	714	15
VES0993	VES13_I13	802	1	GAATGGAGCAGCTGTGTTGA	GCATGGCTGGAATTTGAAGT	213	GGT	2	155	169	15
VES0994	VES13_J03	776	1	ATTCTCGATCACCAGCAACC	TGGAGAAGATGGTTCCCTTG	278	AAT	2	299	313	15
VES0995	Contig3	766	1	AAGACGGAACCACATATCGC	CACAGGGGCACTGTTTGATA	281	AAG	2	451	465	15
VES0996	VES13_K04	753	1	ATCATGTGTCAAACAGGGCA	CAATCGAAAGGAAAACCCAA	259	ATC	2	291	305	15
VES0997	VES13_K15	807	2	ATCATCTGCTGCCTCTTGCT	GGGTGGATTCTGGGGAGTAT	247	ATC	2	536	550	15
							GGT	2	509	523	15
VES0998	VES13_L08	1174	1	GTTGACCAAATGCTCCGACT	TCCGAATCCTCTAATCCGTG	272	GGT	2	905	919	15
VES0999	VES12_D10	843	1	GCCGTTTTCATGGTTCACTT	AGCCGCTGCTCTCAGTATGT	192	GGC	2	505	519	15
VES1000	Contig1553	1212	1	CAAAGTTCACGCGAAAGTGA	TAATGGGAAAGTGGGCGTAG	257	AAG	2	562	576	15
VES1001	VES13_M09	834	2	GTTCCACCACCATTTGTTCC	GCCAAAAAGGACAACCTCAA	221	AAC	2	379	393	15
							GGT	2	378	404	27
VES1002	VES13_N10	1186	1	GCAGTGTTGGAGATTGCTGA	GAGCAGCACAACCAGTGAAA	94	AAG	2	890	904	15
VES1003	Contig254	848	1	AGCACAGGTTGCTCTTTGGT	TGCTCCTCTTCACCCTGAAT	283	GGT	2	175	189	15
VES1004	Contig2148	1153	1	ACCACCATGAATCCGATCAC	TTGTGAGAGAGAAATCGGGC	261	GGT	2	426	440	15
VES1005	VES13_O09	1247	1	TGCTCGACTGTTGGATTTGA	ATCCTAGGTCTCCAGGGCAT	263	ATC	2	1009	1023	15
VES1006	Contig662	1176	1	GGAGGCCTCTAGAATGACCC	CGATCTCAGGGATGTGGACT	245	AAG	2	925	939	15
VES1008	Contig668	1182	1	ATACCGGATGGAATTGGACA	GTGTGCCAGAGTCACTGCAT	285	AAC	2	453	467	15
VES1009	Contig262	831	1	AAATTGGGATTTGTTTCCCC	GAACACCAGGACCGAAAGAA	185	AGC	2	539	553	15
VES1010	VES14A03	841	1	ACTCAGGCACATAGCAAGGG	GCTTCATGCTGTGCCAAGTA	234	AAC	2	232	246	15
VES1011	VES14A23	867	1	ATCTCCGCAGCAGATCAAAT	ATACCTTGCGAACGTAACCG	264	ATC	2	71	85	15
VES1012	Contig854	853	1	CCTATCCCGTCCAATCCTTT	TCCCGAAGAAGTAGTCACCG	298	GGC	2	315	329	15
VES1013	VES14D12	729	1	GAAAACCCTTCCACCAACAA	GGCAGCAAAAACACTGCATA	178	AAC	2	477	491	15
VES1014	Contig1218	871	1	TGACAAGCTGCAAAGTACCG	TGTTCTTTCTCGGTTGGTCC	282	AAG	2	413	433	21
VES1015	Contig626	1659	1	GGTATCTCCTTGGCGGATCT	TCTCCATGGAATTGCTCTCC	158	GGC	2	126	140	15
VES1016	Contig2119	1482	1	TGGACCAACCCAAGTTTGTT	GAGGCTCTTGACAGGATTGC	268	AAC	2	1402	1416	15
VES1017	VES14I17	786	1	TTTGAAGATGGTGGCATGAA	CTCCCTGATGACTTGGGAAA	120	ATC	2	317	331	15
VES1018	VES14K09	805	1	AAGTTGTTCCATCGCCTGAG	TTGGCATTGAATCAACAGGA	282	AGC	2	117	131	15
VES1019	VES14N01	821	1	CAAGGACCACGTAGCCAAAT	TGCATGAGGATGTAAGCTGC	219	GGA	2	485	499	15
VES1020	Contig1513	1015	1	ATATTGGTGATGGGCAAGGA	GGACCGGTGAAGAATCAGAA	156	AAC	2	762	776	15
VES1021	Contig571	832	1	GAGGTGCTAAAGCCACAAGC	CATCTGCTGGAAGCTCATCA	199	AAG	2	278	292	15
VES1022	VES14N23	820	1	CAGCTTCAGTTTTGATGCCA	GAGGTCGCGAGAAGGTCTTA	142	ATC	2	563	577	15
VES1023	VES14O07	802	1	CGCTTTCTTCACCCAAACAC	GCGAAACCTTCAGAAACTCG	126	AAG	2	36	50	15
VES1024	Contig53	790	1	TGCTGTTGAATCTGCTGGAC	AGCTTGCTGATTTCCTCTGG	189	AGC	2	456	470	15
VES1025	Contig706	634	1	TTCTGGTGTCTCCCTTTTGG	CACAAAACCCATTCACCTCA	136	AAG	2	440	454	15
VES1026	VES14D24	810	2	AGTCTCTCCCCTGCTCAACA	GAGGGTGGTGGAATAGCAAA	260	AAC	2	419	433	15
							ATC	2	422	442	21
VES1027	VES15B01	768	2	TCTCTCTCCTCCGTGACGAT	TGTCCTTTCTGTACTCCGCA	270	GGT	1	154	171	18
							ACG	2	244	258	15
VES1028	VES15B12	1234	1	GCCTTTTCAACCGTTCATTC	TGGCCAGTAAATCCTTTTGC	264	ATC	2	26	40	15
VES1029	VES15C11	703	1	GAAGGGTCCGTGTCAATGAT	CAAGGCTCCGACTAAGATGC	111	AAG	2	526	540	15
VES1030	VES15E08	1099	1	GTGAGGGAGGCAAGAAGTGA	AAGAGCACCTTGACCAGCAT	150	GGT	2	91	105	15
VES1031	Contig1519	1026	2	CAGGTGGTCCATGTCTTCCT	AAGGGATTTGGGTTTGGTTC	151	AAG	1	161	178	18
							GGA	2	108	122	15
VES1032	Contig1941	1833	1	AGCAAGAAGGAGTGGGTCCT	ATAAGTCGTTCATGCCGAGG	124	ACG	2	431	445	15
VES1033	Contig2046	919	2	AAACCAACAACCGTCGTCTC	GCTTTCTCCCTCCGGTACTT	290	GGT	2	118	135	18
							GGC	2	303	317	15
VES1034	Contig1324	893	3	TTAGTTGGGCATTCTCTGGC	CGGTGGATATGGAGGTGGAT	300	GGT	2	330	344	15
							GGC	2	366	386	21
							GGC	1	525	554	30
VES1035	VES15J18	840	1	CAAAACCCCTCTCATTGCAT	TGATTTGGGTTTGTTGGGAT	213	AAC	2	46	60	15
VES1036	Contig1191	753	1	GAACTATGAGGGtGCCTGGA	AAATTTTGTgCAGTGGAGCC	189	ATC	2	238	252	15
VES1037	Contig1536	846	1	GTCATTCTCCTCACGATCCC	AGCCAGTAGAAGAGGAGGGC	260	AAG	2	212	226	15
VES1038	VES15L21	813	1	ACTGGGGAGCTAAGGATGGT	GGTTCCAAAGAAAAGGGGAC	157	AAG	2	316	330	15
VES1039	Contig596	825	1	AGCATCTGGAGAGAAACCGA	TCAACAGCTACTGCAAGGCA	207	AAG	2	472	486	15
VES1040	Contig244	842	1	CACAATCGTGATGGGTTCTG	CAGTACCAGGAGGGCCAATA	182	ATC	2	247	261	15
VES1041	Contig1390	866	1	TTTCCTTTTCACCCTCATCG	ACAGCCCCAGTATGCAAATC	240	GGT	2	522	536	15
VES1042	VES15O08	833	1	CCAACCCCACCTCCATATTT	TGGTAGCTGAGAGGGTTGGT	274	GGA	2	227	241	15
VES1043	VES15P15	765	2	AGTCCAATATGGACGCTTGG	CCGTGTTTATGACTGGGCTT	164	ATC	2	261	275	15
							AAT	2	258	272	15
VES1045	VES16B10	845	1	TGGGGAAATTGTTTCTGCTT	CCATACATGCCACCACCATA	270	GGA	2	462	476	15
VES1046	VES16C06	771	1	GAAGGGATGAGAGAGGCAGA	ATTGCCAAAGTGGGATCAAG	254	ATC	2	303	317	15
VES1047	VES16C07	558	1	TTTTGGCCTACCTTGTTTGC	TAATCGAACAAGCCGAATCC	218	GGC	2	300	314	15
VES1048	Contig1599	883	1	ATCGGCAGGTTGGTATTCAG	GATTTCTTTGAGCCAGAGGC	299	AGC	2	596	610	15
VES1049	VES16F09	837	2	AAGAAGAACACGGCAAGCAT	CAGTGGTGTGTGGAATGAGG	193	AAC	2	310	324	15
							AGC	1	219	245	27
VES1050	VES16H16	830	1	AGGCTTCAACCGAACTCAGA	TCCTTGTTCAAGCCCAATTC	205	AAC	2	303	317	15
VES1051	Contig169	831	1	AGGCTCAGTCTGGAACTGGA	ATCAAATACGCGACCAGGAG	266	AAC	2	591	605	15
VES1052	VES16I14	831	1	CGAACTTTTTATCAGCCATGC	GTCTGCGGATCTCCAACAAT	176	AAC	2	215	229	15
VES1053	Contig915	875	1	CAAAGTCGCTACAGCGTCAA	GACATCTTCTGCAGGTTCCC	292	GGA	2	167	181	15
VES1054	VES16J13	833	1	TGAGGTGAAGATAATCGGGG	TTCGATTATAAAATCCGCCG	262	GGA	2	159	173	15
VES1055	VES16L18	666	1	ACAGGCCCAAAAATGACAAA	GGCATTGGAAAGGGATATGA	286	AGC	2	342	356	15
VES1056	Contig1074	863	1	ACACCCTTCTGTGAAAACCG	CCTCAAACTCTTGCTTTGCC	293	GGT	2	433	447	15
VES1057	VES16M11	856	1	ACTTTACGAGGGCAGGGTTT	TAAACCGGGGACAGAAACTG	188	AAC	2	263	277	15
VES1058	Contig2324	1336	1	TGCCACAGTCAATGAGAAGC	TGGATGCTGCAGTTTGTCTC	99	ATC	2	852	866	15
VES1059	VES16O07	846	1	CGGGATTGGTAACAACTGCT	GAGCACCCACAGTGCTTGTA	203	AGC	2	261	275	15
VES1060	VES16P04	866	1	CAGGTCTGCATCACAGGCTA	TTTGAACTGTGGCATTGTGG	130	ATC	2	417	431	15
VES1061	Contig374	832	1	GGCACTTCGTCTCCACACTT	GCCTCATAGGAGCCGTACAC	225	GGC	2	244	258	15
VES1062	Contig225	810	1	TCTTCGTTTTCATCAGTGCG	TGGTGAAAAGAGGTTGGAGC	272	AAG	2	249	263	15
VES1064	VES16A08	784	3	TCCCAGCAAAGACATCAACA	CGAGTGTGCCCTTGAGGTAT	299	GGA	2	407	421	15
							ATC	2	353	367	15
							ATC	1	465	485	21
VES1066	VES17A17	848	1	ACGACACTCATCAACCCTCC	TGTTGAAATGCAGCTCCTTG	199	GGA	2	79	93	15
VES1067	VES17C23	829	1	GCAATTAACCTCGAACCCAA	TGCTTTTGGCAGAGAAGGAT	135	AGC	2	314	328	15
VES1068	VES17D08	1149	2	CCCTAGCTGCCTTGACAAAC	ACCAACCCTCTCCCTCATTT	118	AAG	2	486	500	15
							AC	2	792	807	16
VES1069	Contig508	876	1	ACAACGTTCGAGGTGGAAAC	ATGAAAGAGCGTTGGGTTTG	246	GGC	2	285	299	15
VES1070	VES17F19	827	1	AAAGGTTGGAGGGTATTGGC	TTCACCTTCACTTGCCACAG	293	AGC	2	54	68	15
VES1071	Contig30	865	1	AGCAACGGATCTACTCTCGC	TTCTCTTCAATCCGGTGGAC	225	AAG	2	432	446	15
VES1072	Contig749	1431	1	TCTCCCACACGCTTCTTCTT	AAAACGTTAGCACCATTGGC	201	AAC	2	1236	1256	21
VES1073	Contig57	795	1	CACTCTGCAACTTCACTCCG	AGAGAGACGCGAGAGGTTTG	90	AAG	2	38	52	15
VES1074	VES17H02	845	1	ATTTCTCGGTGGTGGTTTTG	ATGCGGTTGGAATTTTTGTC	190	AAC	2	85	99	15
VES1075	Contig1014	1287	1	TGACAGAGAAGAGCTGGCAA	AGCCGAAGTTGGGGACTTAT	184	AAG	2	895	909	15
VES1078	Contig116	800	1	CTGTCTGTGCGGAACTCGT	ATTCCGAAAAGCAGAAGCAA	270	ATC	2	326	340	15
VES1079	VES17K11	851	1	GGTTTTGGGGAGGATACCAT	GGGCTAGGAGGAAGAACTGAA	200	ATC	2	547	561	15
VES1080	VES17K14	722	1	ATGATGGAATCCAGCCTCTG	AGTGAAACTGCCTCGGAAGA	216	AGC	2	210	224	15
VES1081	Contig611	777	1	GACTACCAGGACGACAAGGC	GACGAGAGATGCAAGGAAGC	282	GGA	2	445	459	15
VES1082	VES17M16	794	3	TCTGGAAGCTTCTCTACCGC	TCCATGGACCTGAGGAAGTC	272	AAC	2	439	465	27
							AAC	1	475	498	24
							GGT	2	448	462	15
VES1084	Contig1580	899	1	CATCAATTGTGTCTGGCAGG	TATTGATGGTGGGAACAGCA	194	AAG	2	633	647	15
VES1085	Contig300	666	1	TGTTCGATGTAACACGCCAT	GGGGCACAACCAATTTAAGA	253	ATC	2	420	434	15
VES1086	VES17K07	858	1	ACGCGTTTGATGTTCATCCT	CTGGAGCTGTGCTCAGTGAA	195	AAC	2	136	150	15
VES1087	Contig2201	1600	1	GGTGCCAAAGCCTCCATACT	GGTGGAGGTGGAGAGTGGTA	90	GGT	2	384	398	15
VES1088	Contig1521	1066	1	GGGGGAAGTGGTGGTACATA	CCCTTAACAAGTCTCTGGCG	196	AAT	2	96	110	15
VES1090	VES18B16	682	1	CGTCACATAAACGGCACAAC	TGGCTGCTGTTGCTATTACC	255	AGC	2	242	256	15
VES1091	VES18D04	824	1	CAACCGCTGGTGTTAATCTG	AGCCTTTGCACCTGATGTCT	212	AAG	2	107	121	15
VES1092	VES18D07	842	2	AGGTCGGCGAATAAGGAGAT	GGAGTTGCAATGTTCTGGCT	281	AAG	2	77	91	15
							GGA	2	79	93	15
VES1093	VES18D17	815	1	TCAAGACCTTCCACTCCACC	TTGTTTGTGGTGGTGCTGTT	183	AAC	2	325	339	15
VES1094	Contig16	826	1	GAATTTTGGCGCAATCAAAT	CTTCATCGTCCATTCAGCAA	163	ATC	2	493	507	15
VES1096	Contig1389	985	1	ATCATTGGATCTCGCCAAAG	GCTGCGGAGTCTTTTGTTTC	146	AAC	2	616	630	15
VES1097	VES18H17	754	1	TCCTGATGGAACACCAGACA	TTTGCCACAACAAGGATTCA	285	AGC	2	475	489	15
VES1098	VES18I05	698	1	CAGTGCCTAAGTCAGCACCA	TGGCATAAGGTAcTATGAATTGAA	290	GGT	2	538	552	15
VES1099	Contig1952	1402	1	TGTATCCAAGCACTGCCAAA	GCCCAGATTCTGTTCCAAAA	117	AGC	2	1069	1083	15
VES1100	VES18L17	821	1	CAAGGATCTTTTCAAGATAGGGA	TTGGGTAAGCTTCCATCAGG	282	AAG	2	23	37	15
VES1101	Contig2212	909	1	TTGAGACAGTGGTCTGCCTG	TCTACGGCGTTTGATGAGTG	129	GGC	2	453	467	15
VES1102	VES18M10	820	1	CATGACCAAGAATGTGGCTG	GCAGAAGCCAATAAGCAACC	284	AAC	2	284	298	15
VES1103	Contig1370	852	1	TTCATCTCCTTCATCCAGCC	TTGGTGAACTGACAGAAGCG	281	AAG	2	109	123	15
VES1104	Contig872	1340	1	TCAATCTTCCAAAACCCAGG	AGGGAAAGTCGAGGTGGAAT	141	AAG	2	980	994	15
VES1105	VES18O04	812	1	CCTCCTCTTCCTCTTCGTCC	AGAGCTTTTCTGACGGAGCA	248	GGT	2	153	167	15
VES1106	Contig806	1029	1	AAAAGTTGCGTCCAAAATGG	AGTGCTTTTGCCTGTCTGGT	222	ATC	2	466	480	15
VES1107	Contig1767	1397	1	TGTTCAAACGGGAACAGTGA	CAGCAGGACAAAAATGGGTT	200	AAG	2	1184	1198	15
VES1108	VES18F05	831	1	GCAGAGATGCCACTGCTGTA	GAAGGAAGCGAATGACGG	266	GGA	2	565	579	15
VES1109	Contig481	435	1	AGTGGAGCTAATTCAGGCGA	GCATGGCTTAGGTATCACTGG	250	ACT	2	280	294	15
VES1110	VES18A05	1307	1	CATCTTCTCATTTTGCCCGT	GGAAGATGGCAGAAGCACTC	258	AAG	2	390	404	15
VES1111	Contig2152	1420	1	TAATGGGGATTGAGGAGCAG	GCGTCTGTACTTGTGGCTGA	261	GGC	2	267	281	15
VES1112	Contig60	808	1	TGATTCGAAACTATTGCTGAAGG	TTGCCATTTTTCAGTGACCA	286	AAT	2	158	172	15
VES1113	VES19B11	865	1	CGACGTTTTGCTTTCACAGA	ATCAAAATACCTCGGACCCC	280	AAG	2	313	327	15
VES1114	Contig896	1129	1	TGTCGACAAAGTTGCTGGTC	CAAGTTCTTGCATTGCTCCA	140	AAG	2	372	386	15
VES1115	VES19C19	754	1	AGGGTTCTCTGCATCGTTTG	GTCGACGAGAGAGTTTTCGG	129	GGA	2	188	202	15
VES1116	VES19D10	693	1	GCATGGGATAAGGGTCTTCA	TGCCTCAAAGCACAAAAGAA	149	GGT	2	491	505	15
VES1117	VES19D13	800	1	CTCAACGAGATACGCGACAA	ACCACGTGTTCTTCCTCCAC	143	GGA	2	505	519	15
VES1118	Contig144	836	1	AACGGAAGAAGGGGTTGTCT	TCTGGGGCATATGAAGAAGG	264	AAG	2	208	222	15
VES1119	Contig1783	1594	1	GCAGCTTCAGGAATCAAAGG	TCTAGGCACATCTGCACCAC	118	ATC	2	1285	1299	15
VES1120	VES19F13	824	1	TTTACCAACAACGCCATTCA	TAATGATGGAAACGCGATGA	232	AAG	2	452	466	15
VES1121	Contig22	824	1	TCAACGGCTCTCCATCTTCT	CACCCGATGACTCCTGATCT	179	AAG	2	446	460	15
VES1122	Contig1402	1084	1	GGGATAGTGGCAATAGCGAA	TCAGCCGTCCTTCTGAATCT	264	ATC	2	213	227	15
VES1123	Contig2169	1486	1	TTGGGGTTCGAGTGGTAGTC	ATCATCGGCTGAGGCATAAC	134	AAC	2	1225	1239	15
VES1125	VES19K07	702	1	ACCACGCTTGGAAAGAAATG	CCATTTGATGGATGTAGCCAA	211	ACT	2	422	436	15
VES1126	Contig645	800	1	GTTTTGCGACGCTTTTTCTG	CCACCCTTGCATAAACGACT	208	AAG	2	686	700	15
VES1127	Contig156	837	1	CTGCACCACTCCATCTTCCT	AAAGATCTTGCCGTTGGAGA	257	GGA	2	487	501	15
VES1129	VES19L07	855	2	TCTCCACGCTCCAGAGAGAT	CCAGGGAGCTGGTACTTGAA	287	AAC	0	213	233	21
							AGC	2	410	424	15
VES1131	VES19M06	795	1	ACTGTCGATCCCGTCAAAAC	TTTTGCAGTGCATTTCTTGC	225	AGC	2	120	134	15
VES1132	Contig2009	2109	1	TGGGAGGAAGTTGGAGTTTG	TTGGGAAGGCAAGAAATCAG	216	AAC	2	1450	1464	15
VES1133	VES19M21	856	1	CCAAACACAAAATAACGACCA	CATCAATGGTGACAACCTCG	173	AAG	2	41	55	15
VES1134	VES19M22	771	1	ACGCCACTCACTTCTTCGTT	ACCAGACTGAAGATCCCCCT	263	GGA	2	239	253	15
VES1135	VES19N16	827	1	GCAGGAGAGGCAAACATAGC	ATCTCCAACCACCACAAAGC	228	AAC	2	473	487	15
VES1136	VES19O12	836	1	GAGGGATACGAACGCCAATA	ACTCCCGCAACTTAGCAAGA	214	AGC	2	258	272	15
VES1137	VES19O23	815	2	CACAGCATCGAGGAGTTTGA	ACCAGGATGAACTCCACGTC	155	GGT	2	289	303	15
							AGC	2	362	376	15
VES1138	VES19P06	846	1	AAGGCACCTCAGTATGCACC	CAGCAGATGATGAAAAGCCA	165	AAG	2	512	526	15
VES1139	Contig717	1002	1	CCCGgGAATCTACAAATCCT	GCAGCTACGTTCAAGGGaGA	285	AAG	2	539	553	15
VES1140	Contig1417	1573	2	ATTCTCCACCACCACCAAAG	TAGGGTGGAGGAGGTGAGTG	232	GGA	2	336	350	15
							ACT	2	254	268	15
VES1141	Contig2294	1553	2	GAGTGGCAGTAGTGGGTGGT	TCAGGTAAGCATCCAGGACC	295	ATC	2	354	368	15
							GGC	2	203	217	15
VES1142	VES20A14	825	1	GTAATTCGCAAGCCCAATGT	CAACCGAAACTGCCGTTATT	186	AAC	2	120	134	15
VES1143	VES20B10	747	1	CGAACCCAACAACAGAACCT	ACGAAGCAAGAGGTTGGAGA	189	AAC	2	402	416	15
VES1144	VES20C12	747	1	AGATCCGCTGCTTACTCCAA	ACCTTCAAAACCAATGGCTG	210	AAG	2	252	266	15
VES1145	Contig698	1153	1	GAGAAGCACTTCCCGTTGAG	ACTTTCCCTCCAACGTCCTC	113	GGC	2	589	603	15
VES1146	Contig2300	1496	1	ATTGCCAGCTTCATCAGCTT	GAAGGCAGCATTTGAAGAGG	112	GGA	2	1145	1159	15
VES1147	VES20F17	717	1	AACCAAACCAAACAAGGCAG	AAGGAACCTCCAACTTCGGT	227	AAG	2	139	153	15
VES1148	VES20I14	785	2	TGTAAATGCCGCTGTCTCTG	CTGGTCTGTCCTTGAAACCC	296	AAC	2	320	334	15
							AAG	1	243	260	18
VES1149	Contig630	868	1	AAGTATTGGGGACCCTCCAC	ACCTTCCATGTTGGTGGTGT	181	AAG	2	353	367	15
VES1150	Contig2116	1152	1	TGGCTTCAACACTTGCATTC	GTCATCGAAGGACTTGGTGG	166	AGC	2	259	273	15
VES1151	Contig1968	1421	1	CAGAGTGGAGGGGATTACGA	CACACTGTCACCAATCCCAG	237	AGC	2	787	801	15
VES1152	Contig1384	867	1	CCACCCACGTAGCAAGAAAT	CACATTGTGGAAACCACACG	285	AGC	2	571	585	15
VES1153	Contig984	857	1	AAGAGTCCCCCTCCTACCAA	CGACCTTAGACACCAACCGT	150	GGC	2	200	214	15
VES1154	VES20N10	771	1	TGTCTCCACCAAACATGGAA	GCTCGGTAACCCTCCTAAGC	216	AGC	2	389	403	15
VES1155	Contig202	807	1	TTCCAGAATATTCCGAACGC	GCTGTGTAGGGTACGAAGGC	221	AAG	2	169	183	15
VES1156	VES20P02	765	1	CCTTTCCTTCCTCATCCTCC	GAGAAAGCGAAGTTTCGTGG	260	GGA	2	378	392	15
VES1158	Contig1010	868	1	GCTCCTGTGGCTCATTCATT	CATGAAGGGGAGGCTTTACA	289	GGA	2	648	662	15
VES1159	VES21E17	832	1	GGACGCATCCTCTTTCACTC	ATTCTGTTGGAGCTAGCGGA	129	ATC	2	146	160	15
VES1160	Contig2181	1656	1	TGAGGGGGCTGAGTTAATTG	GAGCATCATTCGATCAGGGT	175	AAC	2	406	420	15
VES1161	VES21H01	650	1	CCGCTAGGTTTCTTGGACAG	TGTTGTTGAGGATAGCaCCG	235	ACG	2	411	425	15
VES1162	Contig2115	1337	1	GGTAGGAAATGCTCTGACGG	CATATGGTGCATTGAGACCG	299	ATC	2	365	379	15
VES1163	Contig1113	843	1	TTGGTGCCATAGCTCTGTTG	GAAATCATCGACCGTTTCGT	245	AGC	2	355	369	15
VES1164	Contig859	1510	1	TAAGTGGGAGAAGCAGTGCC	GGTGAAGGCATTTGAGGTGT	106	GGT	2	834	848	15
VES1165	Contig406	777	1	TGAATCCAAATGCAGCAGAG	ATTGGTGCACCTCATCATCA	177	ATC	2	407	421	15
VES1166	Contig732	1331	1	ACCCTGAGCATTTTCCTCCT	CAATGGAAGAGCAGCACTCA	252	AAG	2	477	491	15
VES1167	Contig1415	1388	1	TCTCAAGGGTTTTGCAGCTT	GCAAGTCGTCATTTGGGTCT	229	GGT	2	319	333	15
VES1168	Contig1242	1203	1	CAAGGCCATCTTCTCCCATA	GCCTTGAGCCTTGTGATGTT	171	ATC	2	552	566	15
VES1171	VEPS07C10	1050	1	AACATGGCATTTCCTTTTGC	GCACTGATCACCCAGATCCT	216	AT	0	228	299	72
VES1172	Contig460	754	2	CTCAACGCCTCAACCTTCTC	CCTTCTCTTCGGTGAAGTCG	259	AC	0	363	384	22
							AG	0	296	365	70
VES1173	VEPS06N18	837	1	CGGGTGATGAAGAATTGGAT	CCAAATATCCAGAGCTCCCA	177	AAG	0	191	260	70
VES1174	VEPS10_H20	1200	1	CAGTGAACATCAACCAATCTCA	CTCGGAGAACGAAACAAAGC	277	AT	0	119	164	46
VES1176	VEPS05C13	821	1	CAAGCTTCAAGGCCAAAGTC	CATCGTCAAGCTCCTTGTCA	290	AAG	0	128	163	36
VES1177	VEPS03F04	804	1	GAGCTAGTTGGTGGGGAACA	TGCCTGAATGTGTGGTTCAT	267	ATC	0	312	344	33
VES1178	VEPS02M24	823	1	GCAAATCAGGCTCAAAAAGC	CCTCCTACAAGGCCAGTGAG	257	AAGC	0	142	165	24
VES1179	VEPS03E20	822	2	CATAGCAATCAGCAGCAGGA	GGAGGAAAACCCAGACACAA	160	AAAG	1	382	401	20
							GGCT	0	320	343	24
VES1180	VEPS07C02	812	1	CATGAACCACCTTTGATCCC	CTGAAATCGCTGTGGGAAAT	282	AAAT	0	258	285	28
VES1181	VEPS04G11	847	1	GGAGTTTGGAAGAAGGAGGG	AACGTGGGCAAAAGAAAATG	296	AG	0	228	253	26
VES1183	VEPS02N24	814	1	TAATTTGTTCGGTTACGGGC	TGGAATCTGTGTAAACGAAACA	241	AATT	0	573	604	32
VES1184	VEPS03J18	817	1	AACCGCTCTCTGCGAAATTA	GTTGCTCCAAAATCCCAAGA	211	AAAT	0	127	150	24
VES1185	Contig14	802	1	TTGGAAAACCCaTTcaGTGC	TCGAAACGATAGGTTTTGGC	135	AG	0	26	45	20
VES1187	VEPS02A09	755	1	AAACCCAAGGCAACAACAAC	AATCGATGAACAGCCTCTCG	294	AAG	0	384	407	24
VES1188	VEPS04L20	799	3	CCATCTCAAAGCCAAAGGAA	ACGTTGCTGATTAGTTGGGG	227	AAC	2	165	188	24
							AAG	0	238	261	24
							GGT	2	186	203	18
VES1189	VEPS04O15	674	1	ATGGTGTCTGGGGACAAGAG	AGAATTTCCAGACCCCCATC	125	GGT	0	144	161	18
VES1190	Contig1813	839	1	GTGTTGAAGGAGCATTGGGT	CACCACGTTGCTTCCAGTTA	290	AGC	0	455	472	18
VES1191	VEPS07I10	838	1	ACCGGTTTCTTCCTCCTCAT	AGCACCGTACTCTTGGCACT	165	AAG	0	248	268	21
VES1192	VEPS07J18	841	1	TTGTCCGGCTACCCTATCAC	ACATTCTGGTCAAGATCGCC	299	AAG	0	145	165	21
VES1193	Contig1500	936	1	CAAGCTCTAAAGTGCCCCAG	AGTGAGGTCGCTGGAGTCAT	285	ATC	1	461	484	24
VES1194	VEPS02O12	794	1	AAAGATCTTCCTCGCCTTCC	ATCGCCGAGCTTCTTGACTA	164	AAG	1	377	406	30
VES1195	VEPS04B07	813	1	TTTTTCCCTTTTGCTTTCTCA	TAGCCATCTGGGTAAGGGTG	120	ATC	1	44	67	24
VES1196	Contig1345	905	1	TTTGCCATCGAGTACCCTTC	AAAACCCTTTTGATTTGGGC	193	ACG	1	191	217	27
VES1197	VEPS02K22	863	1	GCAACGCAGAAGAAGAAACC	CCCTCAGCACTACCTTGAGC	146	ACG	1	190	225	36
VES1198	VEPS03F10	826	1	AAGCAAAATGGCACACAACA	GTGGCTTGCGATTGAAGAAT	198	AAC	1	135	155	21
VES1199	Contig1493	1172	1	TAATGTGAACGTGCGTGGTT	AATTATCCCACGATCCCTCC	278	AAG	1	1005	1022	18
VES1200	VEPS04E11	849	1	AGCCAAAGGACGACAAGAGA	GGCTTGTTCAAGCTGAGGAC	221	AGC	1	176	205	30
VES1201	Contig1803	1304	1	GGTGGGTTGATCGGAGTAGA	CGCTAGAATCTCCCGACTTG	293	GGC	1	169	189	21
VES1202	VEPS04P16	787	1	GCAATCTCTGATAGGATTTCGG	GTTGGGATGAGGAAGACGAA	299	AG	1	51	72	22
VES1203	Contig1304	527	1	AGCAGAGAAAACGAAGGCTG	GATGGTGGGCTTCTTGTTGT	250	AAG	1	144	164	21
VES1204	Contig530	1128	1	CGCCAAGCTCATACTCTTCC	ATGGTTGTGGTGATGAGGGT	156	AAG	1	181	204	24
VES1205	Contig665	1208	1	CTCCAATCAAATTCCCTCCA	ACCAGATCTTGTCGGACTGG	170	GGA	1	1019	1039	21
VES1206	Contig166	783	1	AGCTTCACCTGCCGAGATAA	ATGAAGCTGATGATGAGGGG	219	ATC	1	311	331	21
VES1207	VEPS06G24	783	1	CCACCGGTTCCAATTTTATG	CTGCCCATATTCTGCCTGTT	268	GGA	1	224	241	18
VES1208	Contig1154	838	1	TTTCAGTGTTGTCTGAAAGAGGA	TCACTTGTGAGCGGAATGAG	289	AG	1	37	58	22
VES1210	Contig814	820	1	ACATCAAAGGATGGGCTGAG	TCATCGGATGGACCATATACA	258	AATC	1	548	563	16
VES1211	VEPS06C07	814	1	TCCAACACTCCAATCCAACA	CTGGCTTCTGTTCCTCCTTG	200	AAAT	1	471	486	16
VES1212	VEPS07A18	841	1	TTCGTGAAGCGTAGTGCATC	TGGATGCCGTGTCAAGTTTA	277	AG	1	36	53	18
VES1213	VEPS02K05	748	1	AGGTTGACCCACTTCATTCG	GGTAGCACCGAAGAAAGGAA	93	AAC	1	505	519	15
VES1214	Contig974	1444	1	GTGTCATCGGTGGAGGAGTT	CACGCATCAAGTCAATGTCC	291	AAG	1	1057	1071	15
VES1215	Contig1036	1153	1	GTCTGTTGGGAAGGTTTGGA	CTCCTAACTTGCTTGCCAGG	261	AAG	1	233	253	21
VES1216	Contig401	846	1	TACCTGGCTCTCCTTCCTCA	TTCATGGCATTAGGCTGTTT	289	AGC	1	559	573	15
VES1217	Contig1505	929	1	GCAGCACTGTCCACACTCTC	CCCTTGACGAGGTCACCATA	197	GGA	1	81	95	15
VES1218	VEPS03G06	575	1	AGCGAGACAGAGAGATCGGT	GTTGCCAGCGATAACACAGA	216	AAG	1	29	52	24
VES1219	Contig462	785	1	AGAAGATGGCTCACCCTGAA	TTGCCTTGAAACCAGCTCTT	213	AGC	1	141	155	15
VES1220	Contig1614	987	1	GAGGAAGTGGAATAACGATCCA	AGAGGCGATTGAGACCAAGA	277	AAT	1	26	43	18
VES1221	VEPS04A08	755	5	ATGGATCGTGCTCAGCTTCT	ATGTTGACAGTGTTGCCGAG	293	ATC	2	216	230	15
							GGT	0	181	227	47
							GGT	2	237	251	15
							GGT	1	258	272	15
							GGT	1	276	293	18
VES1222	VEPS04D05	845	1	ACCCTCTCTTGGGTCTCGTT	AGCAGCTTCTGATTCCCAAA	289	AGC	1	483	497	15
VES1223	Contig916	670	1	TGGTGGTATGCTTAGTGGCA	GAGTTCCTCCTGCATTCTGC	294	AGC	1	302	319	18
VES1224	VEPS04J10	673	1	GCAATAGTAAATCCCGCGAA	TTGGGCCAACAGTGTGAATA	205	GGT	1	148	165	18
VES1225	VEPS04K18	836	1	GACGAAGGGAAGAGGAGGAG	CACACTGGAAGACAGGAGCA	255	AAG	1	86	103	18
VES1226	Contig1045	1043	1	CAGCCTTCAATCCCTATCCA	TTTCTCACTGCCTGTGATGC	235	AAG	1	681	695	15
VES1227	Contig485	842	1	CGAAACCCAAGAAGACGAAG	TGTAGTCCAGAAACCCCTGC	296	ACG	1	186	203	18
VES1228	VEPS04M15	803	1	CCGCATCATCAAAGGTTTTC	AAGGGTGCAGTGCAGAGAGT	283	GGT	1	93	110	18
VES1229	Contig1427	1146	1	TCCTTTTCCGCTAAAACCCT	CATTTGTTCACGAGTGGGTG	276	AGC	1	284	301	18
VES1230	VEPS05C21	845	1	GGGCAGTGTTCTTCTCAAGC	AAAAGGGTCGTGCTCTCTCA	228	GGA	1	141	161	21
VES1231	VEPS05I10	693	2	GCCCCGATGACGACCTAA	ATTTCGGAGACCCATTTTCC	112	GGC	1	41	55	15
							GGC	2	44	58	15
VES1232	Contig1908	1473	1	TCACCTCCCTCAACATCTCC	CTCGAAGCTCTTGTTTCGCT	288	GGC	1	575	592	18
VES1233	VEPS05P03	849	2	TCCCCTTGGATTCATTAAAAA	ATTCACATGCCTCTCCCAAC	150	AAT	1	137	157	21
							AG	1	87	104	18
VES1234	VEPS05E20	836	1	ACCACCACCACCACAAACTT	CTTGCTGTCATTGTTTCCGA	291	AGC	1	281	301	21
VES1235	Contig1911	1842	1	GTTGCTGGAAAGAAAGGTGC	CGTTCATTGGTGGTTGAACA	286	GGA	1	1202	1216	15
VES1236	VEPS06E01	816	3	ACCGGAGGTTTTCTCTCCAT	TCTCGTCTTTCTTCCCTCCA	241	GGT	1	538	558	21
							GGC	2	565	582	18
							GGGT	2	584	599	16
VES1237	Contig1917	1111	1	CAGTTCTCCTCCACCACCAT	GAGGGCACAGCAGAAATAGC	276	GGA	1	630	644	15
VES1238	VEPS07K04	846	1	CAACAATGGCAGAAAACCCT	CTCATGTTGCGGCAGAGTTA	200	AAG	1	79	96	18
VES1239	VEPS07N02	829	1	TCTCAAGAGCTCCATGCTCA	TCCAGAACAGGAATCTTGGC	234	ACG	1	398	415	18
VES1240	Contig657	834	1	CGTTGGTTACTCCGCTTCAT	CTAAGAATTTCGGCAGCGTC	256	AAG	1	146	163	18
VES1241	Contig1794	1801	1	ATCACAATGGCATCTCTCCC	TCGGATTTGATCCAGGAGAC	191	GGA	1	124	144	21
VES1242	Contig265	830	1	GCTGGGAACTATGGACCTCA	GTGGCTGCTGAAGATGGAAT	227	AGC	1	539	553	15
VES1243	VEPS07J16	587	1	TCACTTCTCCCATTTTCCCA	TCTGTGCGCAGTAATAAGCG	289	GGC	1	109	132	24
VES1244	Contig839	782	2	CGAGACCTTGGGGTACAAGA	TGGCTTTAGCATTTCCCTTG	188	ATC	2	480	503	24
							GGT	1	492	518	27
VES1245	Contig1472	894	1	CTTTCTTTTCTTTGGGGGCT	CGATGAGGATGACGATGATG	142	AAG	2	224	247	24
VES1246	VEPS07G03	405	1	ACTCACCGCCTCACCAATAC	GGTGGTCTTCTCCATCGTGT	137	AAAG	2	87	122	36
VES1247	VEPS03O15	834	1	CCTCGTTTTTCTTCTTCCCC	GAGGTCCGTCCAGTGTTGAT	104	AAG	2	42	62	21
VES1248	Contig1871	1242	1	GTGAGATCGTCCAGTCAGCA	AGCAGGAGACCCAGTAGCAA	240	AGC	2	860	880	21
VES1249	VEPS07J01	837	1	ACGAGGACGACGAAGATGAC	CTCTCCCAGAAACAAAAGCG	171	ACG	2	124	144	21
VES1250	VEPS03C22	838	1	TGATTGAACGCAGTGAGTGAG	CGAGAGAGGAAAAGTGGTCG	214	GAGC	2	29	48	20
VES1251	Contig220	822	1	TCTCTGGGCCTCTTTCGTTA	TCGTAACTTCTCCGGACCAC	296	GGA	2	129	146	18
VES1252	VEPS02G24	769	1	AGCCCCAGAGTCACTTGAGA	AGAGACACAGCTAAGCCCCA	253	GGA	2	445	462	18
VES1253	VEPS02I06	903	1	GAGTCTCGTCCCCAGAAACA	ACACTCTTCCCTTCCCAGGT	257	ATC	2	248	265	18
VES1254	VEPS02I20	832	1	TCCATGGAATTGAAATGGGT	CGGTGGAAATGTAAATTGGG	103	AAG	2	138	155	18
VES1256	Contig1480	1400	1	CACCTCAAGCTCCACTACCC	TACCCATGTTGAAACCCGAT	229	GGA	2	708	722	15
VES1257	Contig1568	875	1	TCCGACTTCATTGGTGTCAA	TATTTCTGCAGCCCATTTCC	273	GGT	2	164	181	18
VES1258	VEPS03A14	819	1	CATCACACTGCCAAACCAAC	TGAGACCACTGTCTGCCTTG	285	ATC	2	174	191	18
VES1259	VEPS03E07	861	1	CAAACGTCGTCGTTATGCAC	AGAATTCTTGCCTGTCCGAA	283	ACG	2	170	187	18
VES1260	Contig465	827	1	CCAACCAACTAACCTCCGAA	ACAGGGAGCGAGAAGTTGAA	143	AG	2	58	75	18
VES1261	Contig2285	1961	1	CACAGCTAGTGATGGCCAGA	CCCCTCCACCAAGTAGCATA	243	AT	2	1423	1440	18
VES1262	Contig1657	1080	1	AATACACCACTCTCGTCGCC	ACCGATTGAGGTGATTCCAG	206	ACG	2	90	104	15
VES1263	VEPS03M11	812	3	AGCTCTTACCAACTGCGCTC	CTCTTCTTCGTTCCACTGCC	284	GGT	2	368	385	18
							GGT	2	508	522	15
							GGC	2	493	507	15
VES1264	Contig219	762	2	TTTGATTTGTTGGGTGACGA	CCTCCACGAACAGGATCATT	203	GGA	2	332	349	18
							GGC	1	248	280	33
VES1265	VEPS04C17	771	1	CTTCTCGTGTCTCAAAGCCC	AGAAAAAGGTGGAGGGAGGA	275	AAG	2	338	355	18
VES1266	VEPS04F17	836	2	GTGGCCTAACCAAGAACCAA	CTTCTGCACCCCAAAATCAT	295	AAG	1	115	150	36
							AAG	2	251	268	18
VES1267	VEPS04J17	843	1	CATAATTCCCATGGCCTCAT	TCTCTAAGCCTACCCGCAAA	276	AAG	2	57	74	18
VES1268	VEPS04L22	774	1	CGGTGGCTAAAATTCTGCAT	GTCGGGACTAACGGAGATGA	211	AAG	2	226	243	18
VES1269	VEPS04H23	681	1	ATATCCCCATCTCCCCTTTG	AAGAAGCTGGCATGCCTTTA	281	AAT	2	399	416	18
VES1270	VEPS05C10	841	1	TTTGGAGTCCCTGATATGGC	ACCTATCCTCTGCCGATCCT	279	GGT	2	193	219	27
VES1271	VEPS05D22	825	1	ATCGAGTTCCTCCACACCAC	ATGCTCCTCCCAATCCTTCT	297	AG	2	165	182	18
VES1272	Contig1019	850	1	TGACCAAACCACAAAGCAAA	GCCAAGATGGTGAAGTTGGT	234	AAC	2	244	261	18
VES1273	VEPS05I06	630	1	GCAGCTGCAAGGAAGAAAGT	ACCCAATTGTCTGCACATGA	295	ACT	2	145	162	18
VES1274	Contig1270	1113	1	AACGGACAAAAACACAAGCC	GTCTGAGTCCTTTGGTTCGG	230	AAT	2	773	796	24
VES1275	VEPS05L02	736	2	TCATCACCTTTTCTCTGGGC	GGAGCATGAATTGAAAGGGA	249	AAG	0	430	453	24
							GGT	2	274	291	18
VES1276	Contig182	798	1	ACAACCTATCGCAAGGGATG	CGCATTGTTGTCATCCAAAC	189	GGA	2	426	443	18
VES1277	VEPS06I09	836	1	CCAAACCTCTTCCCAATGAA	ACGGTAGGTTTCGCTAGGGT	189	GGA	2	50	67	18
VES1278	VEPS06P19	749	1	CTTGCTCAGCCCTTCTATGG	AAATGGCCCGACTTGTAATG	296	AAC	2	498	515	18
VES1279	VEPS07C01	855	2	CTATGACCACACTCCACCCC	CACAGAGTCCAGCTTCAGCA	268	GGA	2	185	199	15
							GGC	2	197	214	18
VES1280	Contig1953	1632	1	TCATGTTCTTGGGTGATGGA	ATGCTGATAGGTCCCCTCCT	201	GGT	2	1041	1058	18
VES1281	Contig581	1435	1	CCACCGCTGGAGATACTCAC	TGAGCGGTGGAAGAAAGAGT	175	AAG	2	76	93	18
VES1282	Contig1507	1271	1	GGCTGCATTTGCAACCTAAT	TGTCACTGCCAAGCCTATTG	299	AAT	2	273	290	18
VES1283	VEPS07L07	706	2	ACATCCCTCTGCTCCTCTCA	GAAGACAGGGTGGTTGAGGA	265	GGA	2	117	131	15
							GGC	2	136	153	18
VES1284	Contig1781	1636	1	CAACGCAACACAACACAACA	CGGTGGAGTTGCGATTATCT	206	AAG	2	1549	1566	18
VES1285	Contig1468	640	1	ACAGCATCCAATGGAAAAGG	AAAGAAGAACAGGCGAAGCA	257	AATT	2	484	499	16
VES1286	Contig2158	1430	1	ATATCCAACTGCTTGGGCTG	TAGATCCGGCATCTTTGACC	297	AAAC	2	1102	1117	16
VES1287	Contig81	809	1	CAAAAGGGATGACCCAAAGA	ACTGTATCCGGAACTGGCTG	295	AAAC	2	249	264	16
VES1289	Contig1379	1251	1	CCGTGAGTCAAACTTGCAGA	GGGTGTGGGAAAACTCAGAA	262	GAGC	2	992	1007	16
VES1290	Contig1712	956	1	TACCATCGCCCTCTCTTTTG	GGTTCGAAGAGCGACACAAT	225	AAAG	2	106	121	16
VES1293	VEPS04K13	731	1	GGTGCCCAGTCAGAAACACT	ACGCTGCGTTTGAGAAACTT	286	AAAG	2	313	328	16
VES1296	VEPS05K03	537	1	CAAGAGATGGCTCTGGGAAG	CGCCACCACATTATGAACTG	216	AG	2	86	107	22
VES1297	VEPS05M03	835	1	GAAGCAGTTTTGTGTGCCAA	GTTCGCAGAAAGGCTACCAG	219	AAGC	2	419	434	16
VES1298	Contig1511	723	1	CCAATAACGACTCCTCCGAA	CCCTTATTACAGCGAAAACCC	115	GGAT	2	444	459	16
VES1299	VEPS06K12	816	1	GGTTTGGATCCCTTGGAAAT	AAAAGCTTTGTGCAGCCCT	146	GGAT	2	532	547	16
VES1300	VEPS06I02	655	1	GTCACTCCTTCGGCAATCTC	GTGTGAACTCGCAACGACAT	192	AAAG	2	503	518	16
VES1301	VEPS06J08	825	1	TGACAGACTCCACGAACGAG	CGAAGAAAAGCGCGATAAAC	173	AG	2	346	361	16
VES1303	Contig1710	1572	1	CCACCACACCACTCACTGTT	CTCCGAAGCCATAAATGGAA	177	GAGC	2	1494	1509	16
VES1304	VEPS02A10	857	1	CTCTCTCTGGTCCTCATCGC	ACTCGCTCATATCCACCACC	266	GGA	2	135	149	15
VES1305	VEPS02D05	634	1	TTTGTTTCAGGCATTCACCA	CTTGCCAGACTTTCCAGGAG	152	AAC	2	353	367	15
VES1307	Contig1317	1590	1	CAAGCTCTCCGAACTCAACC	GCATGACGTTGTAGTGACCG	209	GGA	2	79	93	15
VES1308	VEPS02E08	858	1	AGCTCAGAAACAACCACCGT	CCCTTTCTGTCTTCGCTCTG	298	GGA	2	33	47	15
VES1309	Contig230	828	1	TAACCTTCACACCCCTCGTC	GAGGCCACTCTGGTCATGTT	253	GGT	2	328	342	15
VES1310	Contig1848	764	2	ATCAACCTATGCATGTGGCA	CATGCACTGAGGAGCACACT	285	AAC	2	231	245	15
							GGA	0	143	172	30
VES1311	Contig522	842	1	GATTCCGAAACAGAATCCGA	CTTCCTCCATCTCTTCGTCG	250	AAG	2	429	443	15
VES1312	Contig1773	855	1	GAGTTCTTCTCGCGTTCACC	GTCTGTCCGACTCTTCAGGC	252	AAG	2	409	423	15
VES1313	VEPS02J20	627	1	GTTAGCTTCAGTGCCTTCCG	CCAAATAATTCAGCAACGCA	277	GGA	2	307	321	15
VES1314	VEPS02L16	850	1	TCCATTGAACCAGCATCTTG	GAAGAGGATCTTCCTTGGGG	169	AAG	2	149	163	15
VES1315	VEPS02M17	863	1	AGGTTCCGGAGGAGTGAAAT	GTTCGAGCAAGAGCAAGGTC	228	GGA	2	206	220	15
VES1316	VEPS02N20	816	1	AACAGCAAGGGATGATGGAG	AGTCATGGCCCTTGAGTTTG	270	GGT	2	86	100	15
VES1317	VEPS02H09	498	3	TAAGCCCTTTGACTTGGCAC	CCTTAAGCTTTTCCTCCGCT	299	AGC	2	299	313	15
							GGC	1	150	167	18
							GGC	1	251	265	15
VES1318	Contig1550	689	1	TGGCTCGTTCCTTAGCTGTT	CATTTGGGGACTCAGAAGGA	267	GGA	2	297	311	15
VES1319	Contig1486	997	1	TCTCTCAATCCACAATGGCA	TGTTCCAAGCTTCGGATTCT	196	GGA	2	149	163	15
VES1320	Contig1238	644	1	TGCTGGAGTCACAATTGCTC	TAAGCCTTCTTGGGGGACTT	132	AAG	2	429	443	15
VES1321	Contig1812	838	2	AACAGAAAAAGGACAGGGCA	AAACAAAGGGACACAGCACA	174	AAG	2	668	682	15
							ACT	2	667	681	15
VES1322	VEPS03G14	778	1	TATCCCTCCAAGCACCATGT	TGCTGAAACATGGCTGAAAC	99	ACT	2	96	110	15
VES1323	Contig1121	836	1	CCCTTTAACCCCGTTATCGT	TCTCGACCTGTGCTTCACTG	286	ACG	2	352	366	15
VES1325	Contig1988	1635	1	GAACCAGGATGCTTCGGATA	GTTTTTCCTCACCACCCAAA	214	AAG	2	817	831	15
VES1326	VEPS03H18	774	1	CTATCCGAAACCGCAAAGAA	GAATGGACCTGGGCTGTTT	205	AAG	2	526	540	15
VES1327	VEPS03I16	878	1	AACTCACGAACATCGTCGG	GACGATGAACTTGTCGGAGG	218	GGC	2	501	515	15
VES1329	VEPS03J12	522	1	GCCGAGAAGCAGGTAGTGTC	CCCTTGTTTGGAACTTTGGA	212	GGA	2	322	336	15
VES1330	VEPS03K09	597	1	CTCGCTTGATTAGCCCTCAC	TGCTGGTTCTGCATTTCAAG	153	AAG	2	431	445	15
VES1331	VEPS03K18	838	1	AACACGCCCGTTTAATCAAG	TGTTGGCTGTGTCACCATTT	173	AAC	2	580	594	15
VES1332	VEPS03M04	1223	1	gtCTTGATGAACCGGGAAGA	GcTTAAGCTTcAGGgTGTCG	145	AGC	2	384	398	15
VES1333	VEPS03M20	831	1	CATGGCCTCCTCTGTTGTTT	CCTGATCCCCAGCAAAAATA	257	AGC	2	497	511	15
VES1334	Contig430	840	1	CCACCATTTTCACTGTGCAT	GAATCAATTGTGACCATGCG	288	AAG	2	42	56	15
VES1335	Contig1820	1105	1	GGACAACGGCAATACAAGGT	CGGTGGCACTGTTAAAGGTT	176	AAG	2	176	190	15
VES1336	Contig2272	1177	2	CAGCTCCACTCACATCCTCA	TGCACTAGCACCGACAGTTC	227	AAG	2	780	794	15
							AAG	2	801	815	15
VES1337	VEPS03L14	718	2	tGGCTCAACTTCATCAGCAC	TTGAAACCAAAAGACAGCAAAA	237	AAG	2	384	398	15
							ATC	2	382	396	15
VES1338	VEPS04A07	794	1	GACCTTCTGCGAGTCTGACC	CATTGCCTCCTTGACTCTCC	227	GGC	2	311	325	15
VES1339	VEPS04C12	809	1	TAGGTCATGCTTGGACCACA	ATAGGGTTCGTCTGGGGACT	259	ATC	2	525	539	15
VES1340	Contig1548	1561	1	ACAGCCATAGGACCGAACAC	TTAAGGAATCTGCGGAATGG	179	AAG	2	1059	1073	15
VES1341	Contig1908	1473	1	AGCAGACCCAATTTCCCTCT	CGCCAAGTGGAGGTTGTTAT	150	ACT	2	189	203	15
VES1342	Contig1878	1736	1	CAAACTCCTCCCGTGCTTAG	AGGTCTTTGGACACCACCAG	219	AGC	2	859	873	15
VES1343	Contig785	891	2	ACTTCACGCGTTACAATCCC	AAAACCCATTACACCACCCA	290	GGA	1	330	359	30
							GGC	2	327	341	15
VES1344	Contig1522	614	1	CTACGAACTCCAACGGAAGC	ATCAAACAGACCCAAACCCA	265	AGC	2	323	337	15
VES1345	Contig1933	1072	1	CGCACTGTGGTGCATATGAT	CGGTTTTAATGGCGATACGA	94	GGC	2	1011	1025	15
VES1346	VEPS04F16	245	1	TTCCCTATCCCACCTCCTTC	GTTCTCACACTCGCTGCGTA	170	GGA	2	121	135	15
VES1347	Contig1844	936	1	TACTCCCACACCGTCAACAA	TGAAAGGAGAGAGGGGTGAA	191	AAG	2	503	517	15
VES1348	VEPS04H20	862	1	GCCATTCATCTGGAGGAAAA	AGGAACCTCTCGAGGAATGA	237	AAC	2	511	525	15
VES1349	VEPS04J13	810	1	CAGAGGCTGCACGTGTTAAA	TCTTGCCTTCCAAAAACACC	190	AGC	2	143	157	15
VES1350	Contig1446	889	1	CACCTTCTCTTCAACCTCGC	TACACCCGGAAAAGAAGAGC	246	AAC	2	280	294	15
VES1351	Contig1519	1026	1	GAACCAAACCCAAATCCCTT	GATCAGGTGGCCTGTTGAGT	192	AAG	2	269	283	15
VES1352	Contig287	842	1	GAACTCGACAACTTCCTGGC	GGACCAAATCCCATCATGTC	257	ATC	2	444	458	15
VES1353	VEPS04N04	838	1	CGACGGAGAAGAAGGATCAG	CATTTCCGGCAAACAACTCT	258	AAG	2	137	151	15
VES1354	VEPS04N13	692	1	GCGTTCGATAACCCAAAAGA	GGTACACCTCCGATCTGCTC	97	ATC	2	39	53	15
VES1355	VEPS04J15	726	1	TCCCCCAGTGTTGATACCAT	TGGTGACACTGGTCTGGAAG	160	GGT	2	469	483	15
VES1356	Contig1828	1670	1	ATGGACGTGGACAACCAAAT	CAACCGAGATTCTAGACGCC	196	ACG	2	397	411	15
VES1357	VEPS05B16	786	1	GGAACATTTTCACACCAGGC	TCAATCACAAGTACTCGGCG	119	AGC	2	318	332	15
VES1358	VEPS05B18	876	1	CCAGGTTCCTTCCACCACTA	TTCAGCGTACTTTGTGTCGC	199	AAC	2	384	398	15
VES1359	VEPS05E15	531	1	CCGACAAGGAAAAGGGTACA	CGACACTAATGATTGAAACCGA	138	AAC	2	473	487	15
VES1360	Contig1048	483	1	TTCCAAACCTGAAGAGGGTG	CCTTCTTCACCTGCTCCTTTT	104	ACT	2	323	337	15
VES1361	Contig1175	564	1	AGATGCTTGAAAAGGCCAAA	TTTCACTGCTTGCAAAATGC	224	ATC	2	272	286	15
VES1362	VEPS05M16	700	2	CTGGCCAAATAGGTGTGCTT	ATTCCATCCCCACCCTAAAG	256	AAG	2	383	397	15
							AAG	2	417	431	15
VES1363	VEPS05N10	796	1	AGTTGGATTCCTCGGCTTTT	AGCTCTGGAGTCCCAAGTGA	101	ATC	2	99	113	15
VES1364	VEPS05N16	817	2	AGAAGGCAAAGGCAAAGACA	CACATTGACTCCACAATCCG	224	AAG	2	219	236	18
							AAG	2	274	297	24
VES1365	Contig1196	1077	1	GTAGTTCTTTGCCGCAGGAC	GCAAGAACACCAAACACCCT	140	GGA	2	780	794	15
VES1366	Contig159	846	1	GAAGCCAGAGAAGCCCAAG	ATGAAAGCATGGTCCACCTC	319	GGC	2	502	516	15
VES1367	VEPS05E16	804	2	GGAAAGCGTGAAATGAAAGG	GCGTTCAGATGAAGCACAGA	295	AAC	2	307	321	15
							AGC	1	450	467	18
VES1368	VEPS05F03	860	3	GACACCACCTTCTCCCAAGA	GTGGAGGAACAGGAGATGGA	275	GGT	2	296	310	15
							GGT	2	341	364	24
							GGT	2	452	466	15
VES1369	Contig1197	686	1	ATCGATAATGGTCGTTCCCA	AATCTCGGTCATACAACGGC	282	GGC	2	487	501	15
VES1370	Contig1650	1079	1	CGAGGTTAGGGTTACGGTGA	TTCTTCCCCTCACTCTTCTCA	267	ACT	2	791	805	15
VES1371	VEPS06B09	836	1	ACCTGGTTTGCCATCAACTC	AAAGGCTGCTTGGCATTAAA	217	ACT	2	471	485	15
VES1373	Contig176	873	2	AAGGCAAAGACCAATTTCCC	CGAAAGCATCGAAGAAAAGG	211	AAC	2	331	345	15
							GGC	2	387	404	18
VES1375	Contig2158	1430	2	GCCAACGTCGATACCTTCAT	CAGGTGTTGAGACCGAGGTT	266	GGA	2	648	671	24
							GGT	2	746	760	15
VES1376	VEPS06G09	875	1	CTTCGTCTCAGAATCCCTCG	TCGGATTCACTTCGATTTCC	263	ATC	2	151	165	15
VES1377	Contig2192	1925	1	TGGCTATGAGCTGTTTGTGC	ATCACGGGCTTAATGCAAAG	193	GGA	2	228	242	15
VES1378	VEPS06J19	531	1	AATGGGATGGTGGTTCTCCT	ATCAATGCCTACATGGCACA	265	GGT	2	169	189	21
VES1379	Contig1328	1544	2	CAGATTGTCCAAGCGAGACA	CTGTAGCCTCAGGCACTTCC	290	AAG	2	276	290	15
							AAG	1	360	404	45
VES1380	Contig1997	1619	1	TTCATTCGCGAAACTCTTCC	CGCGGTCGACCAATAATACT	226	AGC	2	35	55	21
VES1381	Contig1772	1084	1	CAAAGTGCTTTGGGTTTGTG	TTCATGCTCTGCTCAAATCG	166	AGC	2	47	61	15
VES1382	VEPS06N22	822	2	GGAAGAGTTCTGCTGGTTCG	TCTCGCTCTCGTCACTCTCA	195	AAG	2	201	215	15
							GGA	2	185	199	15
VES1383	VEPS06O10	813	2	GTGGAGGTGGTTTTGCTGAT	TCTTGCACAGATTGTCTCGG	202	AGC	2	209	223	15
							AGC	2	227	241	15
VES1384	Contig1212	750	1	GCATTGATGGCTACTCCGAT	AATGTACCCTTCCATTCCCC	263	ATC	2	521	535	15
VES1385	Contig1472	894	1	ACAAGCAACACGATGCAGAG	CTTCACCCTCCCCAGATACA	90	ACG	2	530	544	15
VES1386	VEPS06N19	719	1	CAATGCGCATAAGCTTCAAC	TGGCAGCTCATATTCGTCAG	119	GGT	2	314	328	15
VES1387	VEPS06G16	1103	2	AATCCGAGGtGCATTACCTG	CAGTTCACAATCCAACACGG	259	AGC	1	321	353	33
							GGC	2	394	408	15
VES1388	VEPS07A02	848	2	TGAAAGAAACGCTCATCCAA	CCAATTTGGTACGCCTCTTG	219	AAG	2	93	107	15
							ATC	2	192	206	15
VES1389	Contig1907	928	1	GGGTTTTTCCTAATTCAGTTTCC	ACCAAACGGACAACCAGAAG	284	AAG	2	41	55	15
VES1390	Contig1398	1152	1	TCCAATATCCGATTCCGTTC	CGTACATATCGTGCTGCCAC	240	AAG	2	170	184	15
VES1391	Contig228	740	1	GGGCAGTTGGATCAGTGTTT	TGGTCATCAAGAAGCTGTGC	179	AAC	2	498	512	15
VES1392	VEPS07D12	492	1	GGTTCTACACGGACGATGCT	GGTAGAGTTTGCCGAAGACG	114	GGT	2	226	240	15
VES1393	VEPS07D16	700	1	GAGTGAGCAGACAATGGCAA	TCCACTCTTGTCACCACCAA	151	AAG	2	358	372	15
VES1395	VEPS07H14	910	1	tGGAGAAGGTGGtGTGTGTC	tGAGGgTCCTGGACTTGTTC	283	GGC	2	51	65	15
VES1396	Contig242	608	1	CCCTGGAAACTATGAAGGCA	TTACCAAACACCAGGCATCA	203	AAG	2	262	276	15
VES1397	Contig595	831	1	CAGCAAATCAAAGTCCGGTT	TCTCTCCGTGTTCCTCGTCT	113	GGA	2	602	616	15
VES1398	VEPS07J07	851	1	ACCAAACCACAGGATCCAAA	CTCCGAAACCAAGAAATCCA	285	AAC	2	284	298	15
VES1399	Contig315	693	1	AACAACCATATGAGCCTCCG	CTCCCACCTTCTTGCTCTTG	172	ATC	2	228	242	15
VES1400	VEPS07K21	933	1	GGAGAGGATGTGCTGGAAAG	AAGGAGCCAAACCACTTCCT	221	ATC	2	161	175	15
VES1401	Contig1886	950	1	TCGGTATTTCGTTTTGGGAG	ATTCAGAGGCACCTCGTTGT	222	AAG	2	315	329	15
VES1402	Contig259	840	1	CGGTGATCCCGAGAAGTTTA	GACCTTGAGAGGGTGAACCA	247	GGT	2	333	347	15
VES1403	Contig264	699	1	TTTCTCAACTGGGAGGGTTG	TGTTCTGGCTCTCCGATTCT	289	AAG	2	447	461	15
VES1404	Contig2012	1382	1	GCTCAGTTCGCCACACACTA	ATACCTTTTGGACAAGGGGG	165	ACT	2	1037	1051	15
VES1406	Contig1911	1842	4	CCAAGAGTGGTGGTGGAAAT	GAGGGGTAAGCTTGAGGTCC	225	AAC	2	732	746	15
							GGT	0	620	637	18
							AGC	0	669	698	30
							AGC	1	705	725	21
VES1407	Contig1917	1111	2	CCTGTATAGAACCGCCTCCA	ATGGTGGTGGAGGAGAACTG	156	GGT	0	411	437	27
							GGT	2	465	485	21
VES1408	VEPS09P19	436	1	AAACCCTGCTGACGTGTACC	GCAACCTGAAGGGAATTTGA	144	ATC	0	191	208	18
VES1409	VEPS10_D23	1233	1	CAAGCTGATGCCACAGAGAA	TTCCCAAAGCAAAGGAACAC	268	GGA	0	782	799	18
VES1410	VEPS10_E09	921	2	ATGAAGAAATTGTGCCGCAT	GCAAGAAAAACGAGGCCATA	274	AAT	2	451	465	15
							ACG	0	605	625	21
VES1411	VEPS11_D02	1232	1	CCGGAGTTTGGTGATTTGAT	ACTACTCCTGACGGTGGTGG	266	ATC	0	808	828	21
VES1412	VEPS10_H20	1200	1	GGGGACGGATACTTGTCAGA	GCCAACATTCTGCGTATCCT	258	ATC	1	890	913	24
VES1414	VEPS11_D05	1236	4	GATTCGCAAAATCGAACCTG	ACTTGACTGAAGGCGATGCT	281	GGA	1	625	639	15
							GGA	2	692	706	15
							GGA	1	695	709	15
							GGA	2	698	712	15
VES1415	VEPS08O18	802	1	TTGTGGGGTGCTAGAAGGAG	ATCACAAGCACTGCAGCATC	171	AATG	1	90	109	20
VES1416	Contig731	1005	2	ACCACAACTTCAAGCCCAAC	CACGCGTGATTTCCTTTTCT	298	GGT	1	321	341	21
							GGGA	2	398	417	20
VES1417	Contig1453	806	1	GAAGCACTCATGTCCCACAA	TCACAGTAACTCCACTTCAGCAA	181	AAC	1	583	600	18
VES1418	VEPS09O05	770	1	TGTTTTGGAAGCCTCGTTCT	TGCAGGGTGGTTCAATATCA	237	AAG	1	442	465	24
VES1419	VEPS10_A20	1079	1	ATCGGTGGACTTGATCTTGG	GCCAGACCCCATAATGAACA	125	AG	1	1010	1037	28
VES1420	VEPS10_A24	1090	1	TCTACTTTCGCGGGTGTTCT	GACCCCCAATAAATGATCCA	166	AG	1	1014	1035	22
VES1421	VEPS11_F19	1230	1	GTTCTTTGGGCAAAGTGAGC	GCAAAGGCAAGTTTGAGGAG	275	AAG	1	594	617	24
VES1422	VEPS11_I06	1044	1	AGATGGGAGCTGCTGTAGGA	GAGAAAAGGAGAGTGCACGG	203	AAG	1	794	811	18
VES1423	VEPS09E06	648	1	TGAGGTGAGAAGGTGCATTG	CCATTCTAACACCAGAAAGCC	214	AAAT	1	492	511	20
VES1424	VEPS10_C17	930	1	CGCCAACGACTTCTCTTCTC	TTCTTGAGGACCAATCTGGG	205	AT	1	62	79	18
VES1425	VEPS10_E17	1132	1	GGATGGTGATGATCTGTCCC	ATCACCGCCCATATGTCATC	93	AG	1	998	1017	20
VES1426	VEPS11_D21	1231	1	GGTTATTACGGACCCCACCT	TCCACCCTCGTTCTCTTTTG	299	GGAT	1	1006	1021	16
VES1428	Contig1721	1054	2	ATCGCCTCATCCTTACCCTT	AGGTGTGGGAGAAGGTGTTG	127	GGT	2	534	551	18
							GGT	1	567	584	18
VES1429	Contig872	1340	1	GGACGAGGAGAGCAGTTTTG	TCTCTGTCACGACCTGATGC	236	ACG	1	322	339	18
VES1430	VEPS09L01	769	1	ATGGAAGAACATCCAGCACC	CTGCACCATGCTTCTCAAAA	299	AAC	1	399	416	18
VES1431	Contig1161	468	1	TGACAAGGAAGGCAACAATG	AGTTGGCATGGTCACACAAA	157	AGC	1	227	247	21
VES1432	Contig393	846	1	TCCACGAGGTGGAGAAAGAC	TTTTCTCCGTCATACCTCCG	276	GGA	1	754	774	21
VES1433	VEPS10_C24	828	1	AATCCCTTTGGATTTGGGTC	AACGAGGTCCCCCATTTAAC	127	AAC	1	392	409	18
VES1434	VEPS10_E18	1198	1	GCTATCATGCAGAGCAACCA	GGTCCACCCTCAAACTACCA	204	GGA	1	1012	1029	18
VES1435	VEPS10_H01	1249	1	CTTTTCCGCAGGTGTATGGT	CCCCACAATTTTCCATGTTC	267	AAG	1	798	812	15
VES1437	VEPS10_K09	920	1	CTAGCCACAGCCTCAGATCC	AATTTGAAGAAGTGGTGGCG	257	GGC	1	245	262	18
VES1438	VEPS11_J10	1067	1	GATGATGACAACAACGACGG	TCCAATTGCACCAAACTCAA	232	AAG	1	772	792	21
VES1439	VEPS11_L16	1074	1	AAAACACCTCAATGGCGAAC	GGCTCCATTGGTTTTACCCT	290	AAT	1	869	886	18
VES1440	VEPS11_P01	863	2	GTGGCTCCATCCGTGTCTAT	CAAAAAGAGCAATGCCAACA	271	AAG	1	580	594	15
							ATC	1	703	720	18
VES1441	VEPS11_H16	690	6	ACCTCCAAATCCAGACCCTC	CAAGGAAGCTTGGGAGTGAG	284	GGA	2	475	492	18
							GGA	1	502	519	18
							GGT	2	379	399	21
							GGT	1	415	447	33
							GGT	2	481	513	33
							GGC	2	361	375	15
VES1442	Contig1910	1004	1	TCCCTCGAAGTCAGCTTCAT	TAACTCCGACCAGATTTGCC	96	ACG	2	493	519	27
VES1443	VEPS10_B19	1139	1	AACACCACCACCTTCTCTGG	TTGAAGCCAAGGGACATAGG	293	GGA	2	855	875	21
VES1444	VEPS10_L01	851	1	GCTGAGATGTGTGAGGGTGA	GGCTACTTTTCCGCTCTCCT	289	ATC	2	487	507	21
VES1445	VEPS10_L19	780	1	AACTGGCCGAGATAGCTGAA	GGAGCAGTGCCTGTTCTTTC	232	AGC	2	326	346	21
VES1446	Contig864	1168	1	CCATATCAGCAAGGCCAAAT	GGTGCCTCAGCTGAAATCAT	296	AAC	2	274	294	21
VES1447	Contig1687	724	1	CTGCACTGCCATCAAAGCTA	CGGGTACAATTGCATTCTCA	259	AAAC	2	542	561	20
VES1448	VEPS09B19	731	1	GGAGTCTGAGACCTGCCTTC	GAGAAGAACGTGAAATCGGC	179	AG	2	53	72	20
VES1450	VEPS08A23	846	1	CCCCCTCATCCTCTACTTCC	TCCCATAAGGAAGCACTTGG	271	ACG	2	391	408	18
VES1451	Contig734	1151	1	ATCACTTCCTGGTGTCAGGG	TTTTTGGGTTCATCAAAGCC	128	ACT	2	521	538	18
VES1452	VEPS09B13	820	1	AGGGATCTTCCGTTTTCGTT	AGAACCCCTCGGAACTGATT	268	GGA	2	129	146	18
VES1453	VEPS09E24	807	1	CTCTCGACAATGCCCTCTTC	GTGCCGAATCAAGTTGGAAT	248	AAC	2	450	467	18
VES1454	Contig2000	1064	1	ACCGAATGAGAGCATCAACC	ATTCTGAGACCCTGGGGAGT	185	AAG	2	945	962	18
VES1455	VEPS09I02	732	1	AACAGTGGCCAAGTTGAAGG	CAACGGTGATGGTTTCATTG	218	AAC	2	323	340	18
VES1456	Contig968	1001	1	GCTTGAGCTTCCCTCACATC	GGTTTGTGAAGGTTGTGGCT	100	AAG	2	176	193	18
VES1457	Contig874	1179	1	TCTTGTTAGACCCAAACGCC	CGGTGAAAGAGGGTTTTTGA	266	ACG	2	729	746	18
VES1458	VEPS09N20	833	1	ATGAGAACCCAACACCTTCG	GTGAAGCACACGTCAGGGTA	182	GGA	2	64	81	18
VES1459	Contig2027	1739	1	GACACCCATCTTGGAGGAGA	GGCACGAGTAATGGTGGAGT	228	AAG	2	918	935	18
VES1460	VEPS10_A13	1089	1	GTGGTTCTTTCCAAGTCCGA	TTGCAAATTCAACATCCCAG	252	AAT	2	760	777	18
VES1461	VEPS10_A17	1069	1	CTCCTTCAACAGAGGGCAAG	TTTACCCCTCCTTCCTCGTC	146	GGA	2	935	952	18
VES1462	VEPS10_F11	913	1	CATCAGATCTGCGAACTCCA	AGCCCTGCACTTTGAAGGTA	264	AGC	2	124	141	18
VES1463	VEPS10_K08	1227	1	GGGGTAGCTGTGCTGTTCAT	TCATGCTGTTATCGTCATCCA	293	ATC	2	857	874	18
VES1464	VES09J19	924	1	AATTCTGGTTGGCACAAAGC	TCGAACAAGCCTTTTGTCCT	248	AAG	2	687	704	18
VES1465	VEPS10_O01	872	1	CATCAGTGTGGTTCCGTTTG	TCATACCCAAAATCACGCAA	110	AGC	2	299	316	18
VES1466	VEPS10_C19	451	3	TGTATTCTCCCCACCACCAC	AGGTGGTGACTGCTCCTCAC	300	GGT	2	157	174	18
							GGT	2	302	316	15
							GGT	2	335	355	21
VES1467	VEPS11_D12	1161	1	ATAGGTGGCATAGCCGTGAG	ATCGCCTACAGGTCTGATCG	185	ATC	2	1102	1119	18
VES1469	Contig2064	940	2	CTCGGTCTGCATCATCAAAA	GAGCCATCTTCTCTGGTTGC	131	AG	1	40	57	18
							AGC	2	97	114	18
VES1470	VEPS11_L23	812	1	GCTCCTTTCTTTGGCTTCCT	TTTCATTACCAGCTCCGGTC	132	GGC	2	85	102	18
VES1471	VEPS11_P06	1156	1	CTGCGACAGTACGTGAAGGA	TGCATGAGCTTGAACCAAGT	271	GGT	2	836	853	18
VES1472	Contig1976	1033	1	CTTCGATTGTGGTCGGAGTT	TGTTTTCTTGAAAGCTCGTCAC	170	AAC	2	904	921	18
VES1473	Contig301	827	3	AATCAGGCCTTGCAGAGAGA	ATTTTGGGATCCCTTCCATC	282	AAG	1	335	355	21
							ATC	2	343	360	18
							AT	2	283	298	16
VES1474	VEPS08K16	850	1	CGAAGGAGAACAGGATGAGC	TCCTGATAAACTGGGTGCCT	283	AAAG	2	328	343	16
VES1475	VEPS08M04	799	1	GTTCCCTACCCTTACCAGGC	TATGTCAGGGTTTCTTCGCC	299	AG	2	100	115	16
VES1476	VEPS08M24	670	1	ATGTTTTTATTGGCCAAGCG	CCGAAGCAAATAAAACCCAA	148	AAAT	2	311	326	16
VES1477	Contig850	649	1	ACATGTCAAGCATGAAGGCA	CTGCTTCAAGTTGGTCGTCA	297	AG	2	211	226	16
VES1478	VEPS10_C13	920	1	TTTCATGGCAATGTCTGCAT	TTTGCACAAGCCACATCATT	285	AAAC	2	810	825	16
VES1479	VEPS10_C23	1175	1	TGACACATGTTTGGAGGCAT	GACACTAGGGATGGTACCGC	296	AATT	2	1081	1096	16
VES1481	VEPS10_K05	800	1	GAAGAGGAATCACGAGGCTG	CTCCAAAAGCATCCCTCAAA	185	AAAC	2	297	312	16
VES1482	VEPS10_M21	1234	1	TTCCCTTTCGTGGTTGAATC	AGAAGGGAGGCCAGAGAGAG	122	GGAT	2	987	1002	16
VES1483	VEPS10_G18	1206	1	GCTCTAGCTTGAGGGGGAGT	CAGCTTAAACAGCAGGACCG	282	AC	2	891	906	16
VES1484	VEPS11_C08	1116	1	TTGTCACTGGGAAAAGGACC	CATGTCATTGAGCTGTCGCT	282	AAAG	2	926	941	16
VES1485	VEPS11_F14	1146	1	CTCGTTTGGAAGGTCCAGAG	CTATAGGCGATTGGTACGGG	292	AT	2	798	813	16
VES1486	Contig702	848	1	CAAAATTCGCAAGCTGTTCA	TACTCCGCTGCCTCTGATTT	216	AAAG	2	602	617	16
VES1487	Contig1185	1514	1	CCGACCCATACACATTACCC	TGGTCGCGAAAACTAAAACA	296	AAAC	2	432	447	16
VES1488	VEPS08B23	879	1	TCCTCCACAACCTCCTCAAC	TCGGGGATAGTTTCTTGACG	237	GGA	2	259	273	15
VES1489	Contig1569	1242	1	TATGCTCTGCCCTAGCTGGt	ATCGCAACCAAAAGAAGAGG	182	ATC	2	709	723	15
VES1490	VEPS08G24	823	1	AGTGCACAAAGCACTGCAAA	TGCACTACCATTTGACCAGC	171	AGC	2	578	592	15
VES1491	Contig1906	1318	2	AAATTCCTCCCCCAACTCAC	ATTCGTGGCACCAGTAGGTC	138	GGT	1	79	96	18
							GGC	2	109	123	15
VES1492	Contig1657	1080	1	GGAGAGCAGAAATGGCAGTC	TGGATTGAAGGACCAAGAGG	104	AAG	2	691	705	15
VES1493	Contig799	1014	1	TACGGTTATAATGCGCCTCC	CAATCCCGTTCCCATTCC	114	AAG	2	760	780	21
VES1494	VEPS08L14	850	1	CTCTGGCTTCTGCTCCAAAC	ATGGACAAATATCCGGTGGA	94	GGC	2	570	584	15
VES1495	Contig1911	1842	1	GGTATGGCTGGAAACCCTTT	CTGGAGGAGGGTAGGGGTAG	232	AAC	2	1566	1580	15
VES1496	Contig827	1218	1	TTGGAATTGGGTCTCTCTCG	GTTGGATCTCAAGGTGCCAT	186	ATC	2	181	195	15
VES1497	Contig1538	1185	2	TGAGTTCGGCAGATGAGTTG	TGACAGGGATCTGGTCCTTC	206	AAG	2	434	451	18
							GGA	2	432	446	15
VES1498	Contig842	851	1	GGTGAAACTCCCCAGAAACA	TTCTTCAAGCAAAGCGGACT	253	AAG	2	460	474	15
VES1500	VEPS08P22	711	1	GAACGGTGGAAGAGTGCTGT	ACAGGAAACCGATTGCAAAG	105	ACG	2	510	524	15
VES1501	VEPS08J11	877	1	GTGCTGGACTGATGGAGGTT	GGCTTGGAGTGCAGATTTTC	206	AGC	2	278	292	15
VES1502	Contig852	837	1	AACTGTACCGCCAAACGAAG	ACCGTCACACAAGAACACCA	294	AAC	2	418	432	15
VES1503	VEPS09B22	388	1	AAGGCTCCACCTTTCGTTCT	CGTTTAAAAACAGCCCCAAA	128	GGA	2	201	215	15
VES1504	Contig866	1306	1	ACCACTTCCAACGGCACTAC	GTGGATGCTGGGACTGATCT	144	AAC	2	69	83	15
VES1505	VEPS09D01	842	1	ACCATATCCTCCCTGCTCCT	GAAAGTCTTGTTCTTGCCGC	264	AAG	2	226	240	15
VES1506	Contig899	872	1	ACAGTGGTGCATTGTTGGAA	TCTTTTGGAGGCTGAAGTGC	131	ACT	2	537	551	15
VES1507	Contig908	807	1	GAAAAGTTCCGACGAACTGC	TTCGCCATGTCTTCTCAATG	263	AAG	2	81	95	15
VES1508	Contig357	895	1	ATTGGCGCACTCTCTCTGAT	TTAGGGGGAGCAAAGGAGAT	134	GGA	2	123	137	15
VES1509	Contig971	898	1	CAACACGAGAGGAGGAGAGG	ACATTTTCAGGCGCAGATTC	246	AAG	2	176	190	15
VES1510	Contig1608	1101	1	GGCCTAACCAACCTGACAAA	AAACGCTAGGGATGTTGGTG	290	AGC	2	714	728	15
VES1511	Contig1023	1031	1	GCGTTAAGCAAAAACCCAAA	CATCCTGAATGGAAGGAGGA	179	AAG	2	174	188	15
VES1512	Contig1054	994	1	ACGTATTGTGTTGTTGCGGA	CAGAAACCTGAGCCTTCACC	229	GGC	2	398	412	15
VES1513	VEPS09O08	360	3	GGAGTGTGCAAGGAAGAAGC	CGGTGTTCTCCACTTTCCAT	283	AAG	2	208	222	15
							AAG	2	235	252	18
							AAG	2	277	291	15
VES1514	Contig387	794	1	CTCTCTCCTCCCATCCTTCC	ATGTGCCTTGAATTGCTTCC	266	AAC	2	219	233	15
VES1515	VEPS09B23	641	1	GGAAACCATGAATCACCACC	ATAAAATGGATCCGGATGGG	181	GGT	2	137	151	15
VES1516	VEPS09O20	824	1	CTCCCTCTTTCCCAATCCTC	ACCACATTCCCTTCTGGTTG	178	AGC	2	319	333	15
VES1517	Contig2042	895	1	ACCAACATCAACACCACCAA	GCTGGTGGAGAGTCAGAAGG	117	GGT	2	434	448	15
VES1518	VEPS10_B07	877	1	GTTCCCGACAGCCATTAAGA	GGGAAAGGCTAAGAGGATGG	208	AAC	2	316	330	15
VES1519	Contig1569	1242	2	CCACAGTGGCAGCAAGTCTA	TATGCTCTGCCCTAGCTGGT	257	AAG	2	680	694	15
							ATC	2	709	723	15
VES1520	VEPS10_D04	1250	1	GTGGCATTTACATGGGGAAC	TTCAGCCGAATCAAAATTCC	203	ACT	2	1024	1038	15
VES1521	VEPS10_F02	1249	2	ACATTCTGGACGCGGATAAG	ACGAGATGAAAGGGAGAGCA	292	AAG	1	848	871	24
							ATC	2	895	909	15
VES1522	VEPS10_G22	1236	1	GAGATGGCAGTGAGGAGAGG	GAAGGAAACCCATTCCCATT	269	GGT	2	1078	1092	15
VES1523	Contig1906	1318	1	CTGCAAACACCTCTACCACG	CTCCTCCGTAAACTCCGTGA	181	GGA	2	559	573	15
VES1524	Contig1585	1658	1	TGAGGGTGGGTAACGAACTC	GGGCAAAGATCTGAAACTGC	187	GGT	2	1014	1028	15
VES1525	VEPS10_L13	1236	1	ATCCGTGGACTTTGACCTTG	ACGGCTTTTAACAGGAGGGT	255	ATC	2	959	973	15
VES1526	Contig1495	818	1	TGTTGCGGAGGTTTCTCTCT	GGACCTTCGGGATGGTCTAT	265	GGC	2	160	174	15
VES1527	Contig971	898	1	GCAGCTTGGAGTGTAGGGAG	GTGCACATGATGACACACCA	224	AAT	2	766	780	15
VES1528	VEPS10_M07	1169	1	TGGTGCTCTTTTTGATGCTG	CAAATGGGTTTCGAAAATGG	265	AGC	2	651	665	15
VES1529	VEPS10_M23	1252	1	TCACGGCAAATTCTACCCTC	AACGTCTAGTCTCCGAGGCA	300	ATC	2	264	278	15
VES1530	VEPS10_O08	849	1	ATTTCCCAGTGGAATTGCTG	TGGAGCGACTCAGACACAAC	263	GGA	2	399	413	15
VES1531	VEPS10_P21	1239	1	CCACGAGTTTTGCTTCAACA	TTGGGAATCTGATAGTCGGC	264	ACG	2	549	563	15
VES1532	VEPS10_A18	1300	1	ACCATGCGGCTTTATGATTC	TACAAGGTAGGCGCCAAATC	215	AAC	2	822	836	15
VES1533	VEPS10_H16	812	2	CATCTACTCCTCTCCACCGC	CAAAGCAACGCAACAAGAAA	225	GGA	2	457	471	15
							GGC	2	403	417	15
VES1534	VEPS11_A14	1086	1	AGTACCAGCTCCTCCACACG	CTTCGTCTTCCAGCACCTTC	239	GGA	2	881	895	15
VES1535	VEPS11_B01	1154	1	GGTTGACACATGCTACACGG	CATTTAGCCACGGGTTGTCT	186	GGC	2	1055	1069	15
VES1537	VEPS11_C05	513	1	AGGTGTATCCGTTGTTTGCC	TTGCGCACATACTTCCTCAG	184	AGC	2	136	150	15
VES1540	VEPS11_E22	821	1	CCTGCATGTGTTCCCCTACT	GATGAGAACTGGGCCGAATA	213	AAC	2	498	512	15
VES1541	VEPS11_F17	1209	1	GCCGATCAGGACAGAGCTAC	ACTCAATTGGATCCACCAGC	247	ATC	2	796	810	15
VES1542	Contig841	1141	1	TGAGGGAAGTGGTGTTAGGG	CACTCCACTCTGCCAAGTCA	186	AAC	2	698	712	15
VES1543	VEPS11_I19	1098	2	TCTACTTTCGCGGTTGTCCT	AAATGGTCCATCAGCCAGAC	169	ATC	2	967	981	15
							AG	1	1066	1087	22
VES1544	Contig1612	1050	3	AGCCAAGGAGGAAGAGGAAG	CCACAGTCCATGCCTCTTTT	123	AAG	1	705	728	24
							ATC	2	692	706	15
							ACG	2	696	710	15
VES1545	VEPS11_J21	875	1	AAGAAGCTCTTCGGAAAGGG	CGTGCTCCTTGTTGATGCTA	136	AAG	2	262	276	15
VES1546	VEPS11_K20	1300	1	GGTCTTTGCAAGCTTGGTTC	TCATCACATGTTCAGCTGCC	215	AGC	2	922	936	15
VES1547	VEPS11_L18	839	1	AAAACATTCTGGGCCTTGTG	AAATACGCGAGGACCAACAC	251	AAC	2	632	646	15
VES1548	VEPS11_L21	810	1	GCTCCTTGCTTTTCACGTTC	CGTACACCTCATGCCCTTTT	300	ACG	2	181	195	15
VES1549	VEPS11_M14	1136	1	AGAACGCACTTGGTGACCTT	GAGCGAGATAATTTCCGCAG	259	GGC	2	396	410	15
VES1550	VEPS11_M23	681	1	TGAGGCAGAAAGCATTGAAA	CACGATGAATTGGATGTTGG	276	ATC	2	544	558	15
VES1551	VEPS11_N10	1232	1	TATAGGTGCTGGTTGGCCTC	GGATATAGCCCCTCTGGGAA	291	ATC	2	939	953	15
VES1553	VEPS11_P09	1152	1	TGCTGTTGCAGAAGAAATGC	TTCAGTTGTTCTTTCCGCCT	257	ATC	2	700	714	15
VES1554	Contig2062	877	1	AGAGTCACGGTGGCCTTAGA	AACGTCCCCAAGTTCAACAC	163	AAG	2	701	715	15
VES1555	VEPS11_P18	1242	1	CAGTGCAGCGTTTGAGTTGT	TTCTTCAAGGATCCAGCAGC	297	AAC	2	925	939	15
VES1556	VEPS11_P19	832	1	TAAGGCATCCGATGTTCTCC	GCCCCATGCTTTCTCAATAA	291	ATC	2	360	374	15
VES1557	VEPS11_P21	845	1	CAATGTCAAATCCAAATGCG	AGAAGCTGCCTTTTGGCATA	134	GGA	2	640	654	15
VES1558	VEPS11_O19	1208	1	GCGGGAAGTTCTCTCCTTCT	AAGAGGCGATTCACGAAAGA	203	AAG	2	366	380	15
a) The names with 'Contig' are contigs, and others are singlet sequences.
